# Supplementary material for: Sodium levels and grazing pressure shape natural communities of the intracellular pathogen Legionella
Source: Microbiome. 2023 Jul 31;11:167. doi: 10.1186/s40168-023-01611-0 (PMC10388490; doi:10.1186/s40168-023-01611-0)
Supplement: Supplementary file 3 — Additional file 2: Supplementary Data 1. 16S Legionella ASV table. For each ASV, the full MD5 code is presented, including the last five characters identifier. Additional information provided is occurrence per sample, QIIME2 classification and representative sequence. For each sample identifier we included description of sampling station, spring cluster, collection date sampling environment (water/biofilm) and experiment Sample ID. [file 40168_2023_1611_MOESM2_ESM.xlsx]

## Sheet: feature-table_16S_Legionella
Collection date		09-2017	09-2017	09-2017	09-2017	09-2017	09-2017	09-2017	09-2017	09-2017	09-2017	09-2017	09-2017	09-2017	01-2018	01-2018	01-2018	01-2018	01-2018	01-2018	01-2018	01-2018	01-2018	01-2018	01-2018	01-2018	01-2018	01-2018	01-2018	09-2018	09-2018	09-2018	09-2018	09-2018	09-2018	09-2018	09-2018	09-2018	09-2018	09-2018	09-2018	09-2018	09-2018	09-2018	01-2019	01-2019	01-2019	01-2019	01-2019
Sampling station		Barbutim	Haon	Tiberias Head	Maayan1	Ein7	Fuliya4	Tiberias Head	Maayan1	Ein7	Fuliya4	Tiberias Pump	Gesher hana	Nur	Barbutim	Haon	Tiberias Pump	Tiberias Pool	Gesher hana	Nur	Maayan1	Ein7	Fuliya4	Tiberias Head	Tiberias Pool	Gesher hana	Maayan1	Ein7	Fuliya4	Barbutim	Haon	Tiberias Head	Tiberias Pump	Tiberias Pool	Gesher hana	Nur	Maayan1	Ein7	Fuliya4	Tiberias Pool	Gesher hana	Maayan1	Ein7	Fuliya4	Barbutim	Haon	Tiberias Head	Tiberias Pump	Tiberias Pool
Spring cluster		Tabgha	Haon	Tiberias Hot Springs	Tabgha	Tabgha	Fuliya	Tiberias Hot Springs	Tabgha	Tabgha	Fuliya	Tiberias Hot Springs	Tabgha	Tabgha	Tabgha	Haon	Tiberias Hot Springs	Tiberias Hot Springs	Tabgha	Tabgha	Tabgha	Tabgha	Fuliya	Tiberias Hot Springs	Tiberias Hot Springs	Tabgha	Tabgha	Tabgha	Fuliya	Tabgha	Haon	Tiberias Hot Springs	Tiberias Hot Springs	Tiberias Hot Springs	Tabgha	Tabgha	Tabgha	Tabgha	Fuliya	Tiberias Hot Springs	Tabgha	Tabgha	Tabgha	Fuliya	Tabgha	Haon	Tiberias Hot Springs	Tiberias Hot Springs	Tiberias Hot Springs
Water/Biofilm		Water	Water	Water	Water	Water	Water	Biofilm	Biofilm	Biofilm	Biofilm	Water	Water	Water	Water	Water	Water	Water	Water	Water	Water	Water	Water	Biofilm	Biofilm	Biofilm	Biofilm	Biofilm	Biofilm	Water	Water	Water	Water	Water	Water	Water	Water	Water	Water	Biofilm	Biofilm	Biofilm	Biofilm	Biofilm	Water	Water	Water	Water	Water
Sample_ID		8W-719	16W-719	12W-719	9W-719	6W-719	5W-719	12B-719	9B-719	6B-719	5B-719	13W-719	11W-719	10W-719	8W-811	16W-811	13W-811	14W-811	11W-811	10W-811	9W-811	6W-811	5W-811	12B-811	14B-811	11B-811	9B-811	6B-811	5B-811	8W-819	16W-819	12W-819	13W-819	14W-819	11W-819	10W-819	9W-819	6W-819	5W-819	14B-819	11B-819	9B-819	6B-819	5B-819	8W-911	16W-911	12W-911	13W-911	14W-911
ASV code / Sample full identifier	ASV last 5 code	Barbutim_09_2017_W	Haon_09_2017_W	Tiberias_Head_09_2017_W	Maayan1_09_2017_W	Ein7_09_2017_W	Fuliya4_09_2017_W	Tiberias_Head_09_2017_B	Maayan1_09_2017_B	Ein7_09_2017_B	Fuliya4_09_2017_B	Tiberias_Pump_09_2017_W	Gesher_hana_09_2017_W	Nur_09_2017_W	Barbutim_01_2018_W	Haon_01_2018_W	Tiberias_Pump_01_2018_W	Tiberias_Pool_01_2018_W	Gesher_hana_01_2018_W	Nur_01_2018_W	Maayan1_01_2018_W	Ein7_01_2018_W	Fuliya4_01_2018_W	Tiberias_Head_01_2018_B	Tiberias_Pool_01_2018_B	Gesher_hana_01_2018_B	Maayan1_01_2018_B	Ein7_01_2018_B	Fuliya4_01_2018_B	Barbutim_09_2018_W	Haon_09_2018_W	Tiberias_Head_09_2018_W	Tiberias_Pump_09_2018_W	Tiberias_Pool_09_2018_W	Gesher_hana_09_2018_W	Nur_09_2018_W	Maayan1_09_2018_W	Ein7_09_2018_W	Fuliya4_09_2018_W	Tiberias_Pool_09_2018_B	Gesher_hana_09_2018_B	Maayan1_09_2018_B	Ein7_0918_B	Fuliya4_09_2018_B	Barbutim_01_2019_W	Haon_01_2019_W	Tiberias_Head_01_2019_W	Tiberias_Pump_01_2019_W	Tiberias_Pool_01_2019_W
ffc3ec74cf96ca888380411c9ddc70f9	c70f9	0	0	0	0	0	0	0	0	0	0	0	0	0	0	0	0	0	0	0	0	13	0	0	0	0	0	0	0	0	0	0	0	0	0	0	0	0	0	0	0	0	0	0	0	0	0	0	0
fef5ed4955bcd47d4fc2402f6435770f	5770f	0	0	0	0	0	0	0	0	0	0	0	0	0	0	0	0	0	0	0	0	0	0	0	0	0	0	0	0	0	0	0	0	0	0	0	0	0	0	0	0	34	0	0	0	0	0	0	0
fec4274f30f104e452e379eea0e72335	72335	0	0	0	0	0	0	0	0	0	0	0	0	0	0	0	0	0	26	0	36	0	33	0	0	14	0	0	62	0	0	0	0	0	0	0	0	0	0	0	0	76	0	0	0	0	0	0	0
fe9e63386c7313c83626b30eaf08d03d	8d03d	0	0	0	0	0	0	0	0	0	0	0	0	0	0	0	0	0	0	0	14	0	0	0	0	0	0	0	0	0	0	0	0	0	0	0	0	0	0	0	0	0	0	0	0	0	0	0	0
fe8651294a7c56c6db156051d22e388f	e388f	0	0	0	0	0	0	0	0	0	0	0	0	0	0	0	0	0	0	0	0	0	0	0	0	0	0	0	0	0	0	0	0	0	0	0	0	0	0	0	0	0	0	0	0	0	0	0	0
fe56007d20f5e163a3c5dfd8ad3af010	af010	0	0	0	0	0	0	0	0	0	0	0	0	0	0	0	0	0	0	0	20	0	0	0	0	0	0	0	0	0	0	0	0	0	0	0	0	0	0	0	0	0	0	0	0	0	0	0	0
fdaadcd9832d528dea720fda771be04b	be04b	0	0	0	0	15	0	0	0	0	0	0	0	0	120	0	0	0	0	0	0	0	0	0	0	0	0	0	0	0	0	0	0	0	0	0	0	0	0	0	0	0	0	0	0	0	0	0	0
fcd2ab36a4fd6318bf82d2a9df674365	74365	0	0	0	0	0	0	0	0	0	0	0	0	0	0	0	0	0	0	0	269	0	0	0	0	0	0	0	0	0	0	0	0	0	0	0	0	0	0	0	0	0	0	0	0	0	0	0	0
fc92da8e750666dc7f2ee7270cc797ef	797ef	0	0	0	0	0	0	0	9	0	0	0	0	0	0	0	0	0	145	0	0	0	0	0	0	0	76	0	0	78	0	0	0	0	392	0	0	0	0	0	0	0	0	0	307	0	0	0	0
fc75e8e6ed10b31581863fe9541cb24e	cb24e	0	0	0	0	0	0	0	0	0	0	0	0	0	0	0	0	0	0	46	0	0	0	0	0	0	0	0	0	0	0	0	0	0	225	0	0	0	0	0	0	0	0	0	0	0	0	0	0
fc7569eff4c0f476d3e1c01f7fb8570c	8570c	0	0	0	0	0	0	0	0	0	0	0	0	0	0	0	0	0	0	0	31	0	0	0	0	0	0	0	0	0	0	0	0	0	6	0	0	0	0	0	0	0	0	0	0	0	0	0	0
fc49f1e052106908cbb71488b7691a1b	91a1b	0	0	0	0	0	0	0	0	0	0	0	0	0	0	0	0	0	36	0	0	0	0	0	0	0	0	0	0	0	0	0	0	0	202	0	96	0	0	0	0	176	0	0	0	0	0	0	0
fc4517e47308d884ccf597d1463b0e47	b0e47	0	0	0	0	0	0	0	0	0	0	0	0	0	0	0	0	0	0	0	47	0	0	0	0	0	0	0	0	0	0	0	0	0	0	0	0	0	0	0	0	0	0	0	0	0	0	0	0
fbf9bccc7043aab3bd2e39f45551d0df	1d0df	0	0	0	0	0	0	0	0	0	0	0	0	0	0	0	0	0	0	59	0	39	0	0	0	0	0	0	0	0	0	0	0	0	0	0	0	0	0	0	0	0	0	0	0	0	0	0	0
fb67b44d04f8ee98ec1ad0c237d5fb2d	5fb2d	0	0	0	0	0	0	0	0	0	0	0	0	0	0	0	0	0	0	0	0	0	0	0	0	0	0	0	0	0	0	0	45	0	0	0	0	0	0	0	0	0	0	0	0	54	0	0	0
fb64176c54c0b7ad846ab42c132dac9c	dac9c	0	0	0	0	0	0	0	0	0	0	0	0	0	0	0	0	0	32	0	0	0	0	0	0	0	0	0	0	0	0	0	0	0	0	0	0	0	0	0	0	0	0	0	0	0	0	0	0
fb548197b1f2e6fc4b0daf6cff38f024	8f024	0	0	0	0	0	0	0	0	0	0	0	0	0	0	0	0	0	0	0	0	0	44	0	0	0	39	0	0	0	0	0	0	0	0	0	0	0	1738	0	0	0	0	309	0	0	0	0	0
fb333bd9cf31250a83fce82ea84c77f7	c77f7	0	0	0	0	0	0	0	0	0	0	0	0	0	0	0	0	0	0	19	0	0	0	0	0	0	0	0	0	0	0	0	0	0	0	0	0	0	0	0	0	0	0	0	0	0	0	0	0
fb1749966ab79cadf198fe475cdfd087	fd087	0	0	0	0	0	0	0	0	0	0	0	0	0	0	0	0	0	0	0	0	29	431	0	0	0	0	0	128	0	0	0	0	0	0	0	0	0	0	0	0	0	0	0	0	0	0	0	0
fafbd3323f3a919735c11ac9b112fcab	2fcab	0	0	0	0	0	0	0	0	0	0	0	0	0	0	0	0	0	0	0	92	0	0	0	0	0	0	0	0	0	0	0	0	0	0	0	0	0	0	0	0	0	0	0	0	0	0	0	0
fad0a9caaee1249ee02e113657c6c3d5	6c3d5	0	0	0	0	0	0	0	0	0	0	0	0	0	0	0	0	0	0	66	0	0	71	0	0	0	189	0	0	0	0	0	0	0	0	0	0	30	0	0	0	0	0	0	0	0	0	0	0
fa2ef471b888e25ed7818bf91c0301d2	301d2	0	392	0	0	0	0	0	0	0	0	0	0	0	0	17980	28	0	0	0	0	0	0	0	0	0	0	0	0	0	12966	0	0	0	0	0	0	0	0	0	0	0	0	0	0	12492	0	0	0
f9d4c4d54ffd485417783a7153d8f3e3	8f3e3	0	0	0	0	0	0	0	0	0	0	0	0	0	0	0	0	0	0	0	0	0	0	0	0	0	0	0	0	0	0	0	0	0	0	0	0	0	0	0	0	0	0	0	0	0	0	0	0
f94b2104fb29a1f9e3c0a229357a3502	a3502	0	0	0	0	0	0	0	0	0	0	0	0	0	0	0	0	0	0	0	3	0	0	0	0	0	0	0	0	0	0	0	0	0	0	0	0	0	0	0	0	0	0	0	0	0	0	0	0
f935bc0596e3132f34325dbb71633fa9	33fa9	0	0	0	0	0	0	0	0	0	0	0	0	0	0	0	0	0	0	0	0	0	0	0	0	0	0	15	0	0	0	0	0	0	0	0	0	0	0	0	0	0	0	87	0	0	0	0	0
f8a4610f185600e9cbf15e5f50cb96a5	b96a5	0	0	0	0	28	0	0	0	0	0	0	0	24	0	0	0	0	0	0	0	0	0	0	0	0	0	0	0	0	0	0	0	0	0	246	0	29	0	0	0	0	0	0	0	0	0	0	0
f884110b666f8b77f5d7dc8851bfacd4	facd4	0	0	0	0	0	0	0	0	0	0	0	0	0	0	0	0	0	110	0	549	0	104	0	0	0	0	0	0	43	0	0	0	0	236	1116	0	0	0	0	0	140	0	0	0	0	0	0	0
f8712812494595bbd432711af2930e74	30e74	19	0	0	0	0	0	0	0	0	0	0	0	0	183	0	0	0	0	0	0	0	0	0	0	0	0	0	0	270	0	0	0	0	0	0	0	0	0	0	0	0	0	0	100	0	0	0	0
f86fe8c4d8f799d769c8087393499099	99099	0	0	0	0	0	0	0	0	0	0	0	0	0	0	0	0	0	0	0	0	0	0	0	0	275	0	0	33	0	0	0	0	0	0	0	0	0	0	0	565	0	0	0	0	0	0	0	0
f868bb6f309d1b2592e3307b09fe3857	e3857	0	0	0	0	0	0	0	0	0	0	0	6	0	0	0	0	0	0	21	0	0	0	0	0	0	0	0	0	0	0	0	0	0	0	0	0	0	0	0	0	0	0	0	0	0	0	0	0
f835ef3a15a8809281f606f4bd4a6255	a6255	0	0	0	0	0	0	0	0	0	0	0	0	0	0	0	0	0	37	0	0	0	0	0	0	0	0	0	0	0	0	0	0	0	0	0	0	0	0	0	0	0	0	0	0	0	0	0	0
f826c6a4f86237a196b752b7b316c5ff	6c5ff	0	0	0	0	0	0	0	0	0	0	0	25	0	0	0	0	0	82	0	0	0	71	0	0	0	0	0	114	0	0	0	0	0	9	0	0	0	0	0	0	0	0	12	0	0	0	0	0
f8224d204922e6146e16e593add3960b	3960b	0	0	0	0	0	0	0	0	0	0	0	0	0	0	0	0	0	34	0	0	0	0	0	0	0	0	0	0	0	0	0	0	0	0	0	0	0	0	0	0	0	0	0	0	0	0	0	0
f7fc27c596258de795368e3fb4ae7a2a	e7a2a	0	0	0	0	0	0	0	0	0	0	0	0	0	0	0	0	0	9	0	102	0	0	0	0	0	0	0	0	0	0	0	0	0	0	0	0	0	0	0	0	0	0	0	0	0	0	0	0
f7ce977ea0352d16b055f156994f86d5	f86d5	0	0	0	0	0	0	0	0	0	0	0	0	0	0	0	0	0	0	0	0	0	0	0	0	0	0	0	0	0	0	0	0	0	0	0	0	0	0	0	0	0	0	0	0	0	0	0	0
f7ae183a1b84670789ad7c805f28d6e5	8d6e5	0	0	0	40	0	0	0	0	0	0	0	0	0	0	0	0	0	0	0	0	0	0	0	0	0	68	0	0	0	0	0	0	0	10	0	0	0	0	0	0	0	0	78	0	0	0	0	0
f7835fabd457919f69becaaf03f39dfa	39dfa	0	0	0	0	0	0	0	0	0	0	0	0	0	0	0	0	0	0	0	0	0	0	0	0	0	0	0	0	0	0	0	0	0	0	0	0	0	0	0	0	0	0	0	0	0	0	55	0
f743543821098eee05a65c0fd819af1c	9af1c	0	0	0	0	0	0	0	0	0	0	0	0	0	0	0	0	0	0	0	0	0	0	0	0	61	0	0	0	0	0	0	0	0	0	0	0	0	0	0	132	0	0	0	0	0	0	0	0
f722a2f75e2b5a87a0c731215bf19e03	19e03	0	0	0	0	0	0	0	0	0	0	0	0	0	16	0	0	0	0	0	0	0	0	0	0	0	0	0	0	0	0	0	0	0	0	0	0	0	0	0	0	0	0	0	35	0	0	1581	0
f6843b92423c9a2ea67de8372adea057	ea057	0	0	0	0	0	0	0	0	0	0	0	0	0	0	22961	0	0	0	0	43	0	0	0	0	0	0	0	0	0	29861	0	329	0	0	704	0	0	0	0	0	0	0	0	0	29025	0	0	0
f6773fe31e5720a0016873c33448cf65	8cf65	0	0	0	0	0	0	0	0	0	0	0	0	0	0	0	0	0	24	47	0	0	0	0	0	0	0	0	0	0	0	0	0	0	0	0	0	0	0	0	0	0	0	0	0	0	0	0	0
f6367212c2afabe7ba94ca3444ab0db8	b0db8	0	0	0	0	0	0	0	0	0	0	0	0	0	0	0	0	0	47	0	0	0	51	0	0	0	0	0	0	0	0	0	0	0	0	0	0	0	0	0	0	0	0	0	0	0	0	0	0
f62b107523cb8c9bfe1eeb92242ed9de	ed9de	0	0	0	0	0	0	0	0	0	0	0	0	0	0	0	0	0	106	0	0	52	0	0	0	0	0	0	19	0	0	0	0	0	0	0	0	0	0	0	0	0	0	0	0	0	0	0	0
f55ca7b62a181ae22e448e7f1aef8bf0	f8bf0	0	0	0	0	0	0	0	0	0	0	0	0	0	0	0	0	0	16	0	81	0	0	0	0	0	0	0	0	0	0	0	0	0	0	793	0	0	0	0	0	0	0	0	0	0	0	0	0
f502fe0b1b634aeb19de4b6ad4b03167	03167	0	0	0	0	0	0	0	0	0	0	0	0	0	0	0	0	0	0	0	0	17	50	0	0	0	0	0	0	0	0	0	0	0	0	0	0	0	0	0	0	0	0	18	0	0	0	0	0
f4e955bb072c164a4d02f894d99caa25	caa25	0	0	0	0	0	0	0	0	0	0	0	0	0	0	0	0	0	0	0	0	0	0	0	0	0	0	0	0	0	0	0	0	0	0	0	0	0	0	0	0	0	0	0	0	0	0	0	0
f4cc58e59e74e2097fd3655e1cdb2815	b2815	0	0	0	31	0	0	0	0	0	0	0	0	0	0	0	0	0	0	0	0	0	0	0	0	0	0	0	0	0	0	0	0	0	0	0	470	0	0	0	0	59	0	0	0	0	0	0	0
f488f76f001612e32742e245407bee74	bee74	0	0	0	0	0	0	0	0	0	0	0	0	0	0	0	0	0	0	0	0	0	0	0	0	0	0	0	0	0	0	0	0	0	0	0	0	0	0	0	0	0	0	0	0	0	0	0	0
f48764b9819ad5b72d92827e421a4a18	a4a18	0	0	0	0	0	0	0	0	0	0	0	0	0	0	0	0	0	20	0	0	0	0	0	0	0	0	0	0	0	0	0	0	0	0	0	0	0	0	0	0	0	0	0	0	0	0	0	0
f43e018ccd816d04da6507831d0c7a4a	c7a4a	0	0	0	0	0	0	0	0	147	0	0	0	0	0	0	0	0	432	0	0	0	0	0	0	0	0	60	0	0	0	0	0	0	889	0	0	0	0	0	0	0	0	0	0	0	0	0	0
f4191bfd0fa8e6c01139863ffec78fbb	78fbb	0	0	0	0	0	0	0	0	0	0	0	0	0	0	0	0	0	0	0	0	52	0	0	0	0	0	0	0	0	0	0	0	0	0	0	0	0	0	0	0	0	0	0	0	0	0	0	0
f3b1363e3483bcda2fc3fa0b0cbfcf4c	fcf4c	0	0	0	0	0	0	0	0	0	0	0	0	0	0	0	0	0	0	0	0	0	0	0	0	0	0	0	0	0	0	0	0	0	0	0	0	0	0	0	0	0	0	0	0	0	0	0	0
f383014b66f39514ba10d16b6755ed29	5ed29	0	0	0	0	0	0	0	0	0	0	0	0	0	0	0	0	0	223	0	0	0	76	0	0	0	0	0	0	0	0	0	0	0	58	0	0	0	0	0	0	0	0	0	28	0	0	0	0
f345205b094661a5c18d3372e75a61d8	a61d8	0	0	0	0	0	0	0	0	0	0	0	0	0	0	0	0	0	81	0	123	0	0	0	0	0	0	0	0	0	0	0	0	0	0	0	0	0	0	0	0	0	0	0	0	0	0	0	0
f306810a1048231682e2fef43e4c9c0a	c9c0a	0	0	0	0	0	0	0	0	0	0	0	0	0	0	0	0	0	0	43	0	41	0	0	0	0	0	0	0	0	0	0	0	0	0	0	0	0	0	0	0	0	0	0	0	0	0	0	0
f2f1c1ea17a09c5c706abe145fc9c302	9c302	0	0	0	0	0	0	0	0	0	0	0	0	0	0	0	0	0	0	0	0	0	0	0	0	0	0	0	0	0	0	0	0	0	0	0	0	0	0	0	0	0	0	0	0	0	0	0	0
f2b1a8cd386f60eb0e5e5832516915b7	915b7	0	0	0	0	0	0	0	0	0	0	0	0	0	0	0	0	0	0	43	0	0	0	0	0	0	0	0	0	0	0	0	0	0	0	0	0	0	0	0	0	0	0	0	0	0	0	0	0
f290a7ea4c0f4b91d21cd23c42523872	23872	0	0	0	0	0	0	0	0	0	0	0	0	0	0	0	0	0	0	15	24	0	0	0	0	0	0	0	0	0	0	0	0	0	0	0	0	0	0	0	0	0	0	0	0	0	0	0	0
f2598d571259266cb87bbbaf7f94692f	4692f	0	0	0	0	0	0	0	0	0	0	0	0	0	0	0	0	0	0	131	0	0	0	0	0	0	0	0	0	0	0	0	0	0	0	0	0	0	0	0	0	0	0	0	0	0	0	0	0
f231137890e6a387193c949481469d3c	69d3c	0	0	0	0	0	0	0	0	0	0	0	0	0	0	0	0	0	0	0	93	0	126	0	0	0	0	0	0	0	0	0	0	0	100	0	0	0	0	0	0	0	0	0	220	0	0	0	0
f226fe67c5b490b81d157798bf1944b9	944b9	0	0	0	0	0	0	0	0	0	0	0	0	0	0	0	0	0	0	42	0	0	0	0	0	0	0	0	0	0	0	0	0	0	0	0	0	0	0	0	0	0	0	0	0	0	0	0	0
f2224168a7b35984f60c191ffc26ae7b	6ae7b	0	0	0	0	0	0	0	0	0	0	0	0	0	0	0	0	0	0	0	0	0	0	0	0	0	0	0	0	0	0	0	0	0	0	0	0	0	0	0	0	0	0	0	0	0	0	0	0
f1fbdd6d702e9be2e4e427886c7f1ef9	f1ef9	0	0	0	0	0	0	0	0	0	0	0	0	0	0	0	0	0	0	0	0	0	79	0	0	0	0	361	0	0	0	0	0	0	0	0	0	0	0	0	0	0	0	19	0	0	0	0	0
f172282c814e2aec5928d7261a176f7d	76f7d	0	0	0	0	0	0	0	24	0	0	0	41	0	0	0	0	0	58	32	0	0	0	0	0	0	0	0	0	0	0	0	0	0	1065	0	0	59	0	0	0	0	48	0	0	0	0	0	0
f1350a1eb97ccec05d3a6a5d982f34f5	f34f5	0	0	0	0	0	0	0	0	0	0	0	0	0	0	0	0	0	31	0	0	0	0	0	0	0	0	0	0	0	0	0	0	0	0	0	0	0	0	0	0	0	0	0	0	0	0	0	0
f12a1507a4d712e793d0c967bc5d57aa	d57aa	0	0	0	0	0	0	0	0	0	0	0	0	0	0	0	0	0	0	0	0	0	0	0	0	0	0	0	0	0	0	0	0	0	0	0	81	0	0	0	0	0	0	0	0	0	0	0	0
f0b97094ad73156dffdb43a5e7d06241	06241	0	0	0	0	0	0	0	0	0	0	0	0	0	0	0	0	0	0	0	164	0	0	0	0	0	0	0	0	0	0	0	0	0	0	0	0	0	0	0	0	0	0	0	0	0	0	0	0
efe3d8debf8917045e4cdee1ad7f74a3	f74a3	0	0	0	0	0	0	0	0	0	0	0	0	0	0	0	0	0	0	0	0	0	0	0	0	0	0	0	0	0	0	0	0	0	0	0	0	0	0	0	0	0	0	0	0	0	0	0	0
ef2d63f532fa7db928ed073ffaaff1d0	ff1d0	0	0	0	0	0	0	0	0	0	0	0	0	0	0	0	0	0	0	14	0	25	0	0	0	0	0	0	0	0	0	0	0	0	0	0	0	0	0	0	0	0	0	0	0	0	0	0	0
ef2586223fee31528709f188728503da	503da	0	0	0	0	0	0	0	0	0	0	0	0	0	27	0	0	0	0	0	0	0	0	0	0	0	0	0	0	0	0	0	0	0	0	0	0	0	0	0	0	0	0	0	0	0	0	0	0
eeb2e0467a920bfe1fcfdb435c859424	59424	0	0	0	0	0	0	0	0	0	0	0	0	0	0	0	0	0	0	0	0	0	0	0	0	0	0	0	0	0	0	0	0	0	0	0	0	0	58	0	0	0	0	74	0	0	0	0	0
ee0002d27a549dee4ee91af4eac60307	60307	0	0	0	0	0	0	0	0	0	0	0	0	0	0	0	0	0	54	0	0	0	0	0	0	0	0	0	0	0	0	0	0	0	0	0	0	0	0	0	0	0	0	0	0	0	0	0	0
edd7c67dc055ec81d923e7b34f0b366c	b366c	0	0	0	0	0	0	0	0	0	0	0	0	0	0	0	0	0	0	0	0	0	0	0	0	0	0	0	0	0	0	0	0	0	0	0	0	0	275	0	0	0	0	284	0	0	0	0	0
ed160873ec350e9d5a572110b562f8e4	2f8e4	0	0	0	0	0	0	0	0	0	0	0	0	0	0	0	0	0	0	15	0	17	0	0	0	0	0	0	0	0	0	0	0	0	0	0	0	0	0	0	0	0	0	0	0	0	0	0	0
ece59dc644312bfc36e94c57ba946337	46337	0	0	0	0	0	0	0	0	0	0	0	0	32	0	0	0	0	0	0	0	8	0	0	0	0	0	0	0	0	0	0	0	0	0	0	0	0	0	0	0	0	0	0	0	0	0	0	0
ec955dd6644ff046a23e10dff0f19f60	19f60	54	0	0	8	0	0	0	0	0	0	0	0	0	16	0	0	0	0	0	0	0	0	0	0	0	0	0	0	44	0	0	0	0	0	0	0	0	0	0	0	0	0	0	0	0	0	0	0
ec13d8766d24e1cca7b1d6ce5afa36db	a36db	0	0	0	0	0	0	0	0	0	0	0	0	0	0	0	0	0	0	0	0	0	0	0	0	40	0	136	0	0	0	0	0	0	0	0	0	0	0	0	0	0	0	16	0	0	0	0	0
ec10752cc91f3f6512f14980c7af6104	f6104	0	0	0	0	0	0	0	0	0	0	0	0	0	0	0	0	0	0	0	0	0	0	0	0	0	0	0	0	0	0	0	0	0	0	0	0	0	0	0	0	0	0	0	0	0	0	0	0
ebfe75e0f19fe27d34cda56ef1ba3487	a3487	0	0	0	0	0	0	0	0	0	0	0	0	0	0	0	307	0	0	0	0	0	0	5517	0	0	0	0	0	0	0	0	280	0	0	0	0	0	0	0	0	0	0	0	0	0	0	0	0
ebc6bbc3a3b1e6f4f3445f54782793c4	793c4	0	0	0	104	97	58	0	0	0	29	0	17	0	0	0	0	0	0	0	0	0	0	0	0	0	0	0	0	0	0	0	0	0	0	0	0	0	0	0	0	0	0	0	0	0	0	0	0
eaf7066f6c224111472bf2cbc9c086ec	086ec	0	0	0	0	0	0	0	0	0	0	0	0	0	0	0	0	0	200	0	0	39	0	0	0	0	0	0	0	0	0	0	0	0	0	0	0	0	9202	0	0	0	0	5831	644	0	0	0	0
ead03b417803b3f2953a90b7581cb0ec	cb0ec	0	0	0	0	0	0	0	0	0	0	0	0	0	0	0	0	0	0	0	0	0	0	0	0	0	0	0	322	0	0	0	0	0	0	0	0	0	0	0	0	0	0	0	0	0	0	0	0
ea91256e0f08762086a8e79fb4371645	71645	0	0	0	0	0	0	0	0	0	0	0	0	0	0	0	0	0	0	0	0	0	0	0	0	0	0	0	0	0	0	0	0	0	0	0	0	0	165	0	0	0	0	302	0	0	0	0	0
ea84fbd742c69ea94f2ae33338e48ef8	48ef8	0	0	0	0	0	0	0	0	0	0	0	0	0	0	0	0	0	0	0	0	0	0	0	0	0	0	0	0	0	0	0	0	0	0	0	0	0	0	0	0	0	0	0	0	0	0	0	0
ea50ac018485992aea7469fa8fbdbbad	dbbad	0	0	0	0	0	0	0	0	0	0	0	0	0	0	0	0	0	0	0	0	0	0	0	0	0	0	0	56	0	0	0	0	0	0	0	28	0	0	0	0	0	0	0	0	0	0	0	0
e9f94c8e825c342f89f49739fe64926b	4926b	0	0	0	0	0	0	0	0	0	0	0	0	0	0	0	0	0	0	189	0	52	0	0	0	0	0	0	0	0	0	0	0	0	0	0	0	0	0	0	0	0	0	0	0	0	0	0	0
e9b29cf9686c62ba73a1bd598d1f272b	f272b	0	0	0	0	0	0	0	0	0	0	0	0	0	0	0	0	0	0	0	0	0	39	0	0	0	0	937	0	0	0	0	0	0	0	0	0	0	0	0	0	0	0	0	0	0	0	0	0
e977f44754128530cab236e7bae81884	81884	0	0	0	0	0	0	0	0	0	0	0	0	0	0	0	0	0	0	134	0	60	0	0	0	0	0	0	0	0	0	0	0	0	0	0	0	0	0	0	0	0	0	0	0	0	0	0	0
e9343fd667cc562c99e8ddb8906aee85	aee85	0	0	0	0	12	0	0	0	33	0	0	0	0	0	0	0	0	0	0	0	0	0	0	0	0	0	0	0	0	0	0	0	0	0	0	0	0	0	0	0	0	0	0	0	0	0	0	0
e909c054458d895169172927aa21a30c	1a30c	0	0	0	0	0	0	0	0	0	0	0	0	0	0	0	0	0	0	88	0	0	0	0	0	0	0	0	0	0	0	0	0	0	0	0	0	0	0	0	0	0	0	0	0	0	0	0	0
e89834211846a6c795e6bb0da9f63feb	63feb	0	0	0	0	0	0	0	0	0	0	0	0	0	0	0	0	0	0	0	24	0	0	0	0	0	0	0	0	0	0	0	0	0	0	0	0	0	0	0	0	0	0	0	0	0	0	0	0
e825b03d814db826e6b426ac4275379e	5379e	0	0	0	0	0	0	0	0	0	0	0	0	0	0	0	0	0	0	0	0	65	0	0	0	0	2	0	0	0	0	0	0	0	0	0	0	0	0	0	0	24	0	0	0	0	0	0	0
e81062848bdceda2c23f744994b5b9cb	5b9cb	0	0	0	0	21	0	0	0	0	0	0	0	0	0	0	0	0	34	0	47	0	0	0	0	0	0	0	0	0	0	0	0	0	0	0	0	0	0	0	0	0	0	0	0	0	0	0	0
e79d01ad5d721d6e90ead43500b6f275	6f275	0	0	0	0	0	0	0	0	0	0	0	0	0	0	0	0	0	0	0	0	0	0	0	0	0	0	0	0	0	0	0	0	0	36	0	0	0	0	0	0	0	0	0	0	0	0	0	0
e78f61d1304b2a3b0ff80f9804bcaaf0	caaf0	0	0	0	0	0	0	0	0	0	0	0	0	0	0	0	0	0	0	0	16	0	0	0	0	0	0	0	0	0	0	0	0	0	0	181	0	0	0	0	0	0	0	0	0	0	0	0	0
e77dc19f61f678ff1de369bf676d2aee	d2aee	0	0	0	0	0	0	0	0	0	0	0	0	0	0	0	0	0	90	0	0	0	0	0	0	35	0	0	0	0	0	0	0	0	0	0	0	0	0	0	330	0	0	0	0	0	0	0	0
e731c65a3897d2b6c1a1fdc47b685a4b	85a4b	0	0	0	0	0	0	0	0	0	0	0	0	0	0	0	0	0	0	0	0	0	0	0	0	0	0	0	0	0	0	0	0	0	0	0	0	56	0	0	0	0	0	0	0	0	0	0	0
e6e60ea77c3d9e0a738cc19c2059a4ad	9a4ad	0	0	0	0	0	0	0	0	0	0	0	0	0	0	0	0	0	0	0	44	0	0	0	0	0	0	0	0	0	0	0	0	0	0	0	0	0	0	0	0	0	0	0	0	0	0	0	0
e6a4c38e930e139ca427e240457e7aad	e7aad	75	0	0	0	0	0	0	0	0	0	0	0	0	502	0	0	0	0	0	0	0	0	0	0	0	0	0	0	136	0	0	0	0	0	0	0	0	0	0	0	0	0	0	10	0	0	0	0
e69964fa17dc5039ee736cf96298c304	8c304	0	0	0	0	0	0	0	0	0	0	0	8	0	0	0	0	0	0	0	0	0	0	0	0	0	0	0	0	0	0	0	0	0	0	201	0	10	0	0	0	0	0	0	0	0	0	0	0
e5f3b5d06379d5007fa0d67346f36a51	36a51	0	0	0	0	0	0	0	0	0	0	0	0	0	0	0	0	0	0	46	0	0	0	0	0	0	0	0	0	0	0	0	0	0	0	0	0	0	0	0	0	0	0	0	0	0	0	0	0
e5c2ac719bfda4da9c17099812335e40	35e40	0	0	0	0	0	0	0	0	0	0	0	0	0	0	0	0	0	0	0	36	0	0	0	0	0	0	0	0	0	0	0	0	0	0	0	0	0	0	0	0	0	0	0	0	0	0	0	0
e5abebab001faddcf187ac53e1bc7db5	c7db5	0	0	0	0	0	0	0	0	0	0	0	0	0	0	0	0	0	0	0	0	0	0	81	382	0	0	0	0	0	0	0	0	0	0	0	0	0	0	0	0	0	0	0	0	0	0	0	358
e570da6dde4d90a32abb4d39e97801ac	801ac	0	0	0	0	0	0	0	0	0	0	0	0	0	0	0	0	0	0	0	385	87	0	0	0	0	0	0	0	0	0	0	0	0	0	0	0	25	595	0	0	0	0	341	0	0	0	0	0
e565d72cce987cdcb208c07dc846202a	6202a	0	0	0	0	12	0	0	0	0	0	0	0	0	0	0	0	0	0	0	0	0	0	0	0	0	0	0	0	0	0	0	0	0	0	0	0	0	0	0	0	0	0	0	0	0	405	0	0
e527537630f0807f586c5f8d80b56898	56898	0	0	0	0	0	0	0	0	0	0	0	0	0	0	0	0	0	0	0	0	0	0	0	0	0	0	0	0	0	0	0	0	0	0	0	0	0	109	0	0	0	874	0	0	0	0	0	0
e509c2221bf20094a4240c0309412630	12630	0	0	0	16	24	0	0	14	0	0	0	14	0	0	0	0	0	0	0	156	0	0	0	0	0	24	0	0	0	0	0	0	0	18	0	44	0	0	0	0	93	0	0	0	0	0	0	0
e500df3bc5b547ec9fb4f5dff97405da	405da	0	0	0	0	0	0	0	0	0	0	0	0	0	0	0	0	0	0	0	63	0	0	0	0	0	0	0	0	0	0	0	0	0	0	0	0	0	0	0	0	0	0	0	0	0	0	0	0
e4b05b1511e879339dc06a82633269d5	269d5	0	0	0	0	0	0	0	0	0	0	0	0	0	0	0	0	0	0	294	0	167	0	0	0	0	0	0	0	0	0	0	0	0	0	0	0	0	0	0	0	0	0	0	0	0	0	0	0
e4454c8b7c95748cf9e92c5e80c4b194	4b194	0	0	0	0	0	0	0	0	0	0	0	0	0	0	0	0	0	0	0	0	0	0	0	0	0	0	0	0	0	0	0	0	0	0	0	0	0	0	0	0	0	0	0	0	0	0	0	0
e3ecb6b3df05522165b5dda1bb9afaae	afaae	0	0	0	0	0	0	0	0	0	0	0	0	0	0	0	0	0	0	0	0	0	0	0	0	0	0	0	28	0	0	0	0	0	0	0	0	0	0	0	0	0	0	0	0	0	0	0	0
e3d346b0829c5a3945f007dcee525463	25463	0	0	0	0	0	11	0	19	0	59	0	0	0	0	0	0	0	80	0	0	0	0	0	0	0	0	32	0	0	0	0	0	0	636	0	25	0	0	0	0	163	0	0	0	0	0	0	0
e3bda8509b0550b3256b07eed450b32a	0b32a	110	0	0	0	0	0	0	0	0	0	0	0	0	11900	0	0	0	0	0	0	0	0	0	0	0	0	0	0	297	0	0	0	0	0	0	0	0	0	0	0	0	0	0	18532	0	0	0	0
e39c3a07df4f1d5232835ab558904101	04101	37	0	0	0	0	0	0	0	0	0	0	0	0	828	0	0	0	0	0	0	29	0	0	0	0	0	0	0	0	0	0	0	0	0	0	0	0	0	0	0	0	0	0	0	0	0	0	0
e330a8bc183eacde4138a58f4c45b3f6	5b3f6	0	0	0	17	0	0	0	0	0	0	0	0	0	579	0	0	0	0	0	31	0	0	0	0	0	142	0	0	0	0	0	0	0	0	731	32	0	0	0	0	1692	0	0	0	0	0	0	0
e325adbafb04db202abf8fed47206761	06761	0	0	0	0	0	0	0	0	0	0	0	0	0	0	0	0	0	0	0	0	0	164	0	0	0	0	0	35	0	0	0	0	0	0	0	0	0	0	0	0	0	0	0	0	0	0	0	0
e3143306c55a85533f4e799b9ff7b313	7b313	0	0	0	0	0	0	0	0	0	0	0	0	0	0	0	0	0	0	0	51	0	0	0	0	0	0	0	0	0	0	0	0	0	0	0	0	0	0	0	0	0	0	0	0	0	0	0	0
e310edfce70635ebc66a9b484cfd81bb	d81bb	0	0	0	0	0	0	0	0	0	0	0	0	0	0	0	0	0	0	0	0	0	0	0	0	0	0	0	0	0	0	0	0	0	0	0	0	0	0	0	0	0	0	0	0	0	0	0	0
e2051f1f1a36b1bb50abfaef6b1e5746	e5746	11	0	0	160	60	66	0	25	0	9	0	10	83	21	0	0	0	101	300	156	46	458	0	0	0	1628	0	327	93	0	0	0	0	71	842	600	36	42	0	0	619	0	143	79	0	0	0	0
e1e0f83192984114b9cde1500a9a0646	a0646	0	0	0	0	0	0	0	0	0	0	0	0	0	0	0	348	0	0	0	0	0	0	5403	0	0	0	0	0	0	0	0	126	0	0	0	0	0	0	0	0	0	0	0	0	0	0	0	79
e1dd4127da46e1853490e9f8b0edd467	dd467	0	0	0	0	38	28	0	0	0	0	0	0	0	0	0	0	0	120	0	245	0	458	0	0	0	0	0	0	0	0	0	0	0	0	0	0	0	0	0	0	0	0	0	0	0	0	0	0
e1acf7853f2905dcf5911e49d1d0f5cf	0f5cf	0	0	0	0	0	0	0	0	0	0	0	0	0	0	0	0	0	0	0	0	0	0	0	0	0	0	0	0	0	0	0	0	0	0	0	0	0	0	0	0	0	0	0	0	0	0	0	0
e1aa5a5fdea9a29768a264d686feb791	eb791	0	0	0	0	0	0	0	0	0	0	0	0	0	0	0	0	0	0	0	0	0	0	0	0	0	251	0	0	0	0	0	0	0	0	0	0	0	0	0	0	63	0	0	0	0	0	0	0
e15605c95c47a4d083d860a304bc1d69	c1d69	0	0	0	0	0	0	0	0	0	0	0	0	0	22	0	0	0	0	0	0	0	0	0	0	0	0	0	0	21	0	0	0	0	0	0	0	0	0	0	0	0	0	0	0	0	0	0	0
e109ae31e5d9d2a6f3de0a2f9836a48d	6a48d	0	0	0	0	0	0	0	0	0	0	0	0	0	0	0	0	0	0	0	0	0	0	0	0	0	0	0	0	0	0	0	0	0	0	0	0	0	0	0	0	0	0	0	0	0	0	0	0
e0dcc71ea1b426d861b58ad982142124	42124	0	0	0	0	0	0	0	0	0	14	0	0	19	0	0	0	0	35	0	143	0	103	0	0	0	0	0	0	0	0	0	0	0	0	0	0	0	120	0	93	0	0	0	0	0	0	0	0
e0b48903ba55795d3c74ec8faa2931b9	931b9	0	0	0	0	0	0	0	0	0	0	0	0	0	0	0	0	0	0	0	0	0	0	0	0	0	0	0	0	0	0	0	0	0	0	0	0	0	0	0	0	0	0	0	0	0	0	0	0
e0a7dfe6a32f69c1e031aa9b1719d905	9d905	0	0	0	0	0	0	0	0	0	0	0	0	0	0	0	0	0	0	0	0	0	0	0	0	0	0	0	0	0	0	0	0	0	0	0	0	0	0	0	0	0	0	0	0	0	0	0	0
e0a6122294ff7313c5e9a1099da37ca0	37ca0	0	0	0	0	0	0	0	0	0	0	0	0	0	0	0	0	0	0	0	0	0	0	0	0	0	0	0	0	0	0	0	0	0	0	0	0	0	0	0	0	0	0	0	0	0	0	0	0
e08c6b321289ea4560a2d18707ed8041	d8041	0	0	0	0	0	0	0	0	0	0	0	0	0	0	0	0	0	0	0	31	0	0	0	0	0	0	0	0	0	0	0	0	0	0	0	0	0	0	0	0	0	0	0	0	0	0	0	0
dfd34641fd1073cb90b51225bab192ca	192ca	0	0	0	0	11	0	0	0	0	0	0	0	17	0	0	0	0	0	25	0	0	0	0	0	0	40	0	0	0	0	0	0	0	0	0	172	0	0	0	0	0	0	0	0	0	0	0	0
dfcb64eeabeb7b808e58a062b3ee639c	e639c	0	0	0	0	0	0	0	0	0	0	0	0	0	0	0	0	0	0	0	0	0	0	0	0	0	0	0	0	0	0	0	0	0	0	0	0	0	0	0	0	0	0	0	0	0	0	0	0
df925b86299529cb25a309194acddf27	ddf27	0	0	0	0	0	0	0	0	0	0	0	0	0	0	0	0	0	0	0	0	0	0	0	0	0	0	0	0	0	0	0	0	0	0	0	0	0	0	0	0	62	0	0	0	0	0	0	0
df74789d6a58ca3f528738bc9764e2de	4e2de	0	0	0	0	0	0	0	0	0	0	0	0	0	0	0	0	0	0	0	29	0	0	0	0	0	0	0	0	0	0	0	0	0	0	0	0	0	0	0	0	0	0	0	0	0	0	0	0
df0d9844b705d6d078870730a72c8e05	c8e05	0	0	0	0	0	0	0	0	0	0	0	0	0	0	0	0	0	37	0	0	0	0	0	0	0	0	0	0	0	0	0	0	0	69	0	0	0	0	0	0	0	0	0	0	0	0	0	0
debb26836f43d510368277724ea58d33	58d33	0	0	0	0	0	0	0	0	0	0	0	0	0	0	0	0	0	44	0	0	0	0	0	0	0	0	0	0	0	0	0	0	0	0	0	0	0	0	0	0	0	0	0	0	0	0	0	0
de9c28c7de484c5b658ab05bf95611ad	611ad	0	0	0	0	0	0	0	0	0	0	0	0	0	0	0	0	0	0	0	0	0	0	0	0	0	0	0	0	0	0	0	0	0	0	0	0	0	0	0	0	0	0	0	0	0	0	0	0
de8f62c1c4e9bd0369689bee37d5780e	5780e	0	0	0	0	0	0	0	0	0	0	0	0	0	0	0	0	0	0	19	0	0	0	0	0	0	0	0	0	0	0	0	0	0	0	0	0	0	0	0	0	0	0	0	0	0	0	0	0
de58f9a85c96c42e4ee6c06659f94bb9	94bb9	0	0	0	0	0	0	0	0	58	0	0	0	0	0	0	0	0	0	0	0	0	0	0	0	0	0	58	0	0	0	0	0	0	34	0	0	0	0	0	0	0	0	0	0	0	0	0	0
de3d48bf2f5a3b1b5fbb1d78675df0ed	df0ed	0	0	0	0	17	0	0	0	17	0	0	0	0	31	0	0	0	0	0	0	0	0	0	0	0	0	18	0	0	0	0	0	0	67	0	0	0	0	0	0	0	0	0	0	0	0	0	0
ddf5b739468100e837ed774a7c70183e	0183e	0	0	0	0	0	0	0	0	0	0	0	0	0	0	0	0	0	198	0	0	0	0	0	0	0	0	0	0	0	0	0	0	0	45	0	0	0	0	0	0	0	0	0	0	0	0	0	0
dd86438fa8ac27d6aa8637d0394c65c8	c65c8	58	0	0	0	0	0	0	0	0	0	0	0	0	156	0	0	0	0	0	0	0	0	0	0	0	0	0	0	271	0	0	0	0	0	0	0	0	0	0	0	0	0	0	0	0	0	0	0
dd30b49b633b1014fcf9d176a97cae57	cae57	0	0	0	0	0	0	0	0	0	0	0	0	0	0	0	0	0	22	0	0	0	0	0	0	0	0	0	0	0	0	0	0	0	0	0	0	0	0	0	0	0	0	0	0	0	0	0	0
dd01a3e468e4be9087684159df00fd5b	0fd5b	0	0	0	0	0	0	0	0	0	0	0	0	0	0	0	0	0	0	0	42	0	0	0	0	0	0	0	0	0	0	0	0	0	0	0	0	0	0	0	0	0	0	0	0	0	0	0	0
dcdc844fd562a836177b10929e173595	73595	0	0	0	0	0	0	0	0	0	0	0	0	0	0	0	0	0	0	0	0	0	0	0	0	0	0	0	0	0	0	0	0	0	0	0	0	0	0	0	0	30	0	0	0	0	0	0	0
dccdf33c1932c976849ab395482481fa	481fa	0	0	0	0	0	0	0	0	0	0	0	0	0	0	0	0	0	0	0	0	9	0	0	0	0	0	0	0	0	0	0	0	0	0	0	0	0	0	0	0	0	0	0	0	0	0	0	0
dca7b3ba2565b2407de116f1b615d270	5d270	0	0	0	0	0	0	0	0	0	0	0	0	0	0	0	0	0	0	0	0	0	0	0	0	0	0	24	0	0	0	0	0	0	0	0	0	0	0	0	0	0	83	0	0	0	0	0	0
dc847b642b2c2c4913e041d3309135eb	135eb	0	0	0	0	0	0	0	0	0	0	0	0	0	0	0	0	0	0	0	0	66	0	0	0	0	0	0	0	0	0	0	0	0	0	0	0	0	0	0	0	0	0	0	0	0	0	0	0
dc779f8ddf4f64b8331faea3bfe423ba	423ba	0	0	0	0	0	0	0	0	0	0	0	0	0	0	0	0	0	0	37	158	0	0	0	0	0	52	0	0	0	0	0	0	0	0	0	0	0	0	0	0	0	0	0	0	0	0	0	0
dc75e3728795e9c634994fedf4f88901	88901	0	0	0	0	0	0	0	0	0	0	0	0	0	0	0	0	0	0	0	32	0	0	0	0	0	0	0	0	0	0	0	0	0	0	0	0	0	0	0	0	0	0	0	0	0	0	0	0
dc6f9ab41217f0eb3eda634b6d97e097	7e097	0	0	0	0	0	0	0	0	0	0	0	0	0	0	0	0	0	0	27	0	34	0	0	0	0	0	0	0	0	0	0	0	0	0	0	0	0	0	0	0	0	0	0	0	0	0	0	0
dc65fc3a799efbc3db2f8b1c8067ea3d	7ea3d	0	0	0	0	0	0	0	0	12	0	0	0	0	0	0	0	0	18	0	0	0	0	0	0	0	0	0	24	0	0	0	0	0	12	0	0	0	61	0	0	0	836	22	0	0	0	0	0
dc5c9451f6a5e4c3732a1070583b03c4	b03c4	0	0	0	0	0	0	0	0	0	0	0	0	0	0	0	0	0	0	0	36	0	0	0	0	0	0	0	0	0	0	0	0	0	0	0	0	120	0	0	0	0	0	0	0	0	0	0	0
dc55754f51e6c7c7c192b5e1786667f2	667f2	0	0	0	0	0	0	0	0	0	0	0	0	0	0	0	0	0	0	31	52	0	0	0	0	0	0	0	0	0	0	0	0	0	0	0	0	0	0	0	0	0	0	0	0	0	0	0	0
dbfcf6bffe6d24932f887fc18f455664	55664	0	0	0	0	0	0	0	0	0	0	0	0	0	0	0	0	0	0	0	0	0	0	0	0	0	0	0	0	0	0	0	0	0	0	0	0	0	0	0	0	0	0	0	0	0	0	0	0
db508c64360647ef531f2e3515388adc	88adc	0	0	131	0	0	0	136	0	0	0	0	0	0	0	0	41	244	0	0	0	0	0	2655	1668	0	0	0	0	0	0	0	54	380	0	0	0	0	0	0	0	0	0	0	0	0	0	0	532
db42d3d075a5621f2ca639d32df249be	249be	0	0	0	0	0	0	0	0	0	0	0	0	0	0	0	0	0	0	0	0	0	0	0	0	0	0	0	0	0	0	0	0	0	0	0	30	0	0	0	0	56	0	0	0	0	0	0	0
db10a886dd2e93558e92189cda6a1b53	a1b53	0	0	0	0	0	0	0	0	44	0	0	0	0	0	0	0	0	0	0	0	0	0	0	0	0	0	215	0	0	0	0	0	0	0	0	0	0	0	0	0	0	2607	0	0	0	0	0	0
dafaa03aae215b83e388abd76a8212da	212da	0	0	0	0	0	0	0	0	0	242	0	0	0	0	0	0	0	0	0	0	0	0	0	0	0	0	3729	248	0	0	0	0	0	0	0	0	0	0	0	0	0	0	0	0	0	0	0	0
dae3ad524d766b657b94476d61f8f8ba	8f8ba	0	0	0	0	0	0	0	0	0	0	0	0	0	0	0	0	0	0	0	0	0	0	0	0	0	0	0	0	0	0	0	0	0	0	0	0	0	0	0	0	0	0	0	0	0	0	0	0
dab4ab3a1e7a2277ca3230d6bc258d68	58d68	0	0	0	0	0	0	0	0	0	0	0	0	0	0	0	0	0	0	0	0	11	0	0	0	0	0	0	0	0	0	0	0	0	0	0	0	0	0	0	0	0	0	0	0	0	0	0	0
dab06319d3bdcc5a81a593a76ebb5d24	b5d24	0	0	0	0	0	0	0	0	0	0	0	0	0	0	0	0	0	0	0	0	0	0	0	0	0	0	0	0	0	0	0	0	0	0	0	0	0	0	0	0	0	0	0	0	0	0	0	0
da7146b403ef56e9701093f50502dfdf	2dfdf	0	0	0	0	0	0	0	33	0	0	0	0	0	0	0	0	0	0	0	0	0	0	0	0	0	0	0	0	0	0	0	0	0	0	0	0	0	0	0	0	0	0	0	0	0	0	0	0
d9c6b89be283d6cbeb23f872bc28634a	8634a	0	0	0	0	0	0	0	0	0	0	0	0	0	0	0	0	0	0	0	45	0	0	0	0	0	0	0	0	0	0	0	0	0	0	0	0	0	0	0	0	0	0	0	0	0	0	0	0
d9913a7debad43ff980fef38049b750d	b750d	0	0	0	0	0	0	0	12	11	0	0	0	0	0	0	0	0	0	0	0	0	0	0	0	0	34	28	0	0	0	0	0	0	72	0	0	0	0	0	0	102	0	0	0	0	0	0	0
d95ebb0c2cc8e789afa19641677f8e89	f8e89	0	0	0	0	0	0	0	0	0	0	0	0	0	0	0	0	0	0	0	47	0	0	0	0	0	0	0	0	0	0	0	0	0	0	0	0	0	0	0	0	0	0	0	0	0	0	0	0
d95622e71df3db3e8672752833659e26	59e26	0	0	0	0	0	0	0	0	0	0	0	0	0	0	0	0	0	51	0	0	0	22	0	0	0	190	0	46	0	0	0	0	0	45	0	0	0	251	0	0	0	0	79	0	0	0	0	0
d92caa7b4eead1c5de7ae81123ce09ba	e09ba	0	0	0	0	0	0	0	0	0	0	0	0	0	0	0	0	0	0	0	0	0	0	0	0	0	0	0	0	0	0	0	0	0	64	0	0	0	0	0	173	0	0	0	0	0	0	0	0
d91cf51171fd16e5a7bc24bfcafa3ac6	a3ac6	0	0	0	0	8	0	0	0	0	0	0	0	0	0	0	0	0	0	0	0	30	0	0	0	0	0	0	0	0	0	0	0	0	342	0	95	0	0	0	0	19	0	0	0	0	0	0	0
d8d92ae248726ff224baa8ec115b9a60	b9a60	0	0	0	0	0	0	0	0	0	0	0	0	0	0	0	0	0	0	0	0	0	0	0	0	0	0	0	0	0	0	0	0	0	0	0	0	0	0	0	0	0	0	0	0	0	0	0	0
d8d664d30b04c13189a8ac5f4d851189	51189	0	0	0	0	103	26	0	0	23	0	0	0	0	0	0	0	0	0	0	0	0	382	0	0	0	73	0	157	0	0	0	0	0	0	0	0	0	596	0	0	51	0	1058	0	0	0	0	0
d8cbd9854c02a8a986f227e7824cb6be	cb6be	0	0	0	0	0	0	0	0	0	0	0	0	0	0	0	13	0	0	0	0	0	0	0	0	0	0	0	0	0	0	0	0	0	0	0	0	0	0	0	0	0	0	0	0	0	0	0	2946
d81b643416c4202d7c9e951c232eabaa	eabaa	26	0	0	0	19	0	0	0	0	0	0	0	0	0	0	0	0	0	91	0	0	0	0	0	0	0	0	49	174	0	0	0	0	0	0	0	0	0	0	0	0	135	0	56	0	0	0	0
d7edd43b9edf01c3b5abe6881e636ede	36ede	0	0	0	0	0	0	0	0	0	0	0	0	0	0	0	11	0	0	0	0	0	0	0	0	0	0	0	0	0	0	0	0	0	0	0	0	0	0	0	0	0	0	0	0	0	0	0	0
d7d3a26b802b28c6b104a8877192f9ce	2f9ce	0	0	0	0	0	0	0	0	0	0	0	0	0	0	0	0	0	0	0	0	0	0	0	0	0	0	0	0	0	0	0	0	0	0	0	0	0	0	0	0	0	0	0	0	0	0	0	0
d7cc2b65ee3256d2f2ff93a7ccb96bcd	96bcd	0	0	0	0	0	0	0	0	0	0	0	0	0	30	0	0	0	0	0	0	0	0	0	0	0	0	0	0	0	0	0	0	0	0	0	0	0	0	0	0	0	0	0	0	0	0	0	0
d7a887e6a191292d73d27a26996fc3b4	fc3b4	0	0	0	13	51	41	0	0	0	10	0	6	0	0	0	0	0	340	0	112	65	427	0	0	0	32	0	370	0	0	0	0	0	1343	0	59	0	193	0	0	57	0	19	0	0	0	0	0
d70aaf89f8270dcf79aef2363d31a49b	1a49b	0	0	0	0	0	0	0	0	0	0	0	0	0	0	0	0	0	0	0	0	0	0	0	0	0	0	0	0	0	0	0	0	0	0	0	0	0	0	0	0	0	0	0	0	0	0	0	0
d6d8361900e7511e29143161f42f5fd2	f5fd2	0	0	0	0	0	0	0	0	0	0	0	0	0	0	0	0	0	0	0	0	0	82	0	0	0	0	0	130	0	0	0	0	0	0	0	0	0	0	0	0	0	0	0	0	0	0	0	0
d5f0d52bb447296e07295b8d23e4d0a2	4d0a2	0	0	0	0	0	49	0	0	0	70	0	0	0	43	0	0	0	0	0	0	0	0	0	0	0	0	0	0	2102	0	0	0	0	0	0	0	0	0	0	0	0	0	0	0	0	0	0	0
d5ea4298532ac74c9a0103e09a9cae49	cae49	0	0	0	0	0	0	0	0	0	0	0	0	0	0	0	17	0	0	0	0	0	0	160	0	0	0	0	0	0	0	0	84	0	0	0	0	0	0	0	0	0	0	0	0	0	0	0	146
d5afa73f1c57c14b7842e9507d6ec5e7	ec5e7	0	0	0	0	0	0	0	0	0	0	0	0	0	0	0	0	0	0	33	38	0	0	0	0	0	0	0	0	0	0	0	0	0	0	0	0	0	0	0	0	0	0	0	0	0	0	0	0
d51793d1b94a128f149ddf07ac6c844f	c844f	0	0	0	0	0	0	0	0	0	0	0	0	0	0	0	0	0	45	32	0	0	0	0	0	0	248	0	687	0	0	0	0	0	0	0	929	0	0	0	0	235	0	36	0	0	0	0	0
d4d1499f48ba1d1327c91b52079fc9bb	fc9bb	0	0	0	0	0	0	0	0	0	0	0	0	0	0	0	0	0	0	172	0	598	0	0	0	0	0	0	0	0	0	0	0	0	0	0	0	0	0	0	0	0	0	0	0	0	0	0	0
d4cbc216d6ee85a0f4d8cf9ddeb611de	611de	0	0	0	0	0	0	0	0	0	0	0	0	0	0	0	0	0	0	0	0	0	0	0	0	0	0	0	0	0	0	0	0	0	0	0	0	0	0	0	0	0	0	0	0	0	0	0	0
d43f0ce5a03a236e9108ab18102a335c	a335c	0	0	0	0	0	0	0	0	0	0	0	0	0	0	0	0	0	0	0	0	0	0	0	0	0	0	0	0	0	0	0	0	0	0	0	0	0	0	0	0	0	0	0	0	0	0	0	0
d3f5df684b6d7ad841d9527abe21af64	1af64	0	0	0	0	0	0	0	0	0	0	0	0	0	1517	0	0	0	0	0	0	0	0	0	0	0	0	0	0	147	0	0	0	0	0	0	0	0	0	0	0	0	73	0	0	0	0	0	0
d3cac8293ccf20deb65b06c5bf0d2276	d2276	0	0	0	0	0	0	0	0	0	0	0	0	0	0	0	0	0	0	0	0	17	0	0	0	0	0	0	0	0	0	0	0	0	0	0	0	0	0	0	0	0	0	0	0	0	0	0	0
d3941ce68fc213d87adc6d8aac33febe	3febe	0	0	0	0	0	0	0	0	0	0	0	0	0	0	0	0	0	0	0	0	0	0	0	0	0	0	0	0	0	0	0	0	0	0	0	0	0	0	0	0	0	0	0	0	0	0	0	0
d3410c8285973292fb81ef061491125f	1125f	0	0	0	0	0	0	0	0	0	0	0	0	0	0	0	0	0	0	0	0	0	0	0	0	0	0	0	0	0	0	0	0	0	0	0	0	0	0	0	0	0	0	0	0	0	0	0	0
d316162dd312e02443fedce6c435de04	5de04	0	0	0	0	0	0	0	0	0	0	0	0	0	0	0	95	35	0	0	0	0	0	0	123	0	0	0	0	0	0	0	0	0	0	0	0	0	0	0	0	0	0	0	0	0	0	0	68
d30e6c75db1c826a879cd6b9ffdbc996	bc996	0	0	0	36	0	19	0	0	0	0	0	0	0	0	0	0	0	0	0	0	0	101	0	0	0	0	0	19	0	0	0	0	0	0	0	0	0	0	0	0	0	0	0	0	0	0	0	0
d2e9e87cd5fd6eff6c1626fcae0e6c75	e6c75	0	0	0	0	0	0	0	0	0	0	0	0	0	0	0	4645	0	0	0	57	0	0	0	758	0	0	0	0	0	0	0	0	2559	0	0	0	0	0	0	0	0	0	0	0	0	0	0	0
d2d3b6afa7ea78c99d0cf19ff489618c	9618c	0	0	0	35	0	0	0	0	0	0	0	0	0	0	0	0	0	174	0	0	0	105	0	0	0	227	50	165	0	0	0	0	0	518	0	0	0	151	0	157	0	0	644	0	0	0	0	0
d2b193fd994c4461e32555c054378883	78883	18	0	0	0	0	0	0	0	0	0	0	0	28	0	0	0	0	31	0	531	0	91	0	0	0	178	0	122	403	0	0	0	0	0	0	74	26	0	0	0	26	0	20	202	0	0	0	0
d25c5252a585514325fa0d125c7ce9c1	ce9c1	0	0	0	0	0	0	0	0	0	0	0	0	0	0	0	0	0	0	0	0	0	0	0	0	0	0	0	0	0	0	0	0	0	0	0	0	0	0	0	0	0	0	0	0	0	0	0	0
d2546dc29a950356b58313516dfe8762	e8762	0	0	0	0	0	0	0	0	0	0	0	0	0	0	0	0	0	0	0	87	0	0	0	0	0	0	0	0	0	0	0	0	0	0	0	0	0	0	0	0	0	0	0	0	0	0	0	0
d21df4d7d7e559b445fa45a25f71165a	1165a	0	0	0	0	0	0	0	0	0	0	0	0	0	0	0	0	0	0	27	0	0	0	0	0	0	0	0	0	0	0	0	0	0	0	0	0	0	0	0	0	0	0	0	0	0	0	0	0
d219ff1873484cbffa0d2c4e23e1957c	1957c	0	0	0	0	0	0	0	0	0	0	0	0	0	0	0	0	0	0	0	0	0	0	0	0	0	0	0	0	0	0	0	0	0	0	0	0	0	0	0	0	0	0	0	0	0	0	1062	0
d210de35985197ed593665a732e266ef	266ef	0	0	0	0	0	0	0	0	0	0	0	0	0	0	0	0	0	0	87	0	0	0	0	0	0	0	0	0	0	0	0	0	0	0	0	0	0	0	0	0	0	0	0	0	0	0	0	0
d1c57669fad391bfae002943ffa2f099	2f099	0	0	0	0	0	0	0	0	0	0	0	0	0	0	0	0	0	0	0	0	0	0	0	0	0	0	0	0	0	0	0	0	0	589	0	0	0	0	0	0	0	0	0	0	0	0	0	0
d15f3431ac5497e2aea6e79e7eba9346	a9346	0	0	0	29	0	0	0	0	0	0	0	6	0	0	0	0	0	142	22	72	9	656	0	0	12	202	0	814	0	0	0	0	0	71	0	0	0	143	0	0	119	0	290	0	0	0	0	0
d1469529496f7e94497351135f17ac9b	7ac9b	0	0	0	0	64	21	0	0	0	0	0	0	0	0	0	0	0	0	0	0	0	0	0	0	0	0	0	441	0	0	0	0	0	0	0	0	0	0	0	0	0	0	0	0	0	0	0	0
d07527b560e6b868b96d5436aa3d0121	d0121	0	0	0	0	0	0	0	0	0	0	0	0	0	0	0	0	0	0	0	0	0	0	0	0	0	0	0	0	0	0	0	0	0	0	0	0	0	0	0	0	0	0	0	0	0	0	39	0
d058d0086bf68312151b7091c7946f5e	46f5e	0	0	0	0	0	0	0	0	0	0	0	0	0	0	0	0	0	0	0	0	0	0	0	0	0	50	0	0	0	0	0	0	0	0	0	88	0	0	0	0	82	0	0	0	0	0	0	0
cfe350b642c93ef7ebdc06f4e07a0ba1	a0ba1	0	0	0	0	0	0	0	0	0	0	0	0	22	0	0	0	0	0	0	0	0	0	0	0	0	0	0	0	0	0	0	0	0	0	15	0	0	0	0	0	0	0	0	0	0	0	0	0
cfc6ac31be0cb1429efdf3d1f4896e51	96e51	0	0	0	0	0	0	0	0	0	0	0	0	0	0	0	0	0	0	87	42	0	0	0	0	0	0	0	0	0	0	0	0	0	0	0	0	0	0	0	0	60	0	0	0	0	0	0	0
cf2f5c38bfa34ed7cbb49470627af402	af402	0	0	0	0	0	0	0	0	0	0	0	0	0	0	0	0	0	0	0	279	0	46	0	0	0	0	0	0	0	0	0	0	0	0	999	0	0	0	0	0	0	0	33	0	0	0	0	0
ceb84921fddad75095a87d51c486660f	6660f	0	0	0	0	0	0	0	0	0	0	0	0	0	0	0	0	0	0	0	34	0	0	0	0	0	0	0	0	0	0	0	0	0	0	0	0	0	0	0	0	0	0	0	0	0	0	0	0
cea02d1146f5d6d2cf07f9e717e7a29c	7a29c	0	0	0	0	0	0	0	0	0	0	0	0	0	0	0	0	0	59	13	0	21	75	0	0	0	29	0	0	0	0	0	0	0	35	0	0	0	0	0	0	0	1415	0	0	0	0	0	0
ce3f46f68a96896159998561d5daaf1d	aaf1d	53	0	0	0	0	0	0	0	0	0	0	0	0	0	0	0	0	0	0	0	0	0	0	0	0	0	0	0	0	0	0	0	0	0	0	0	0	0	0	124	0	0	0	0	0	0	0	0
cdf4f0529f7fd5e8284138c9a33778b9	778b9	0	0	0	0	0	0	0	0	0	0	0	0	0	0	0	0	0	0	0	64	0	0	0	0	0	0	0	0	0	0	0	0	0	0	0	0	0	0	0	0	0	0	0	0	0	0	0	0
cdd98d630639f34bad7be81770c97b96	97b96	0	0	0	0	0	0	0	0	0	0	0	0	0	0	0	0	0	9	0	241	0	0	0	0	0	0	0	0	0	0	0	0	0	0	0	0	0	0	0	0	0	0	0	0	0	0	0	0
cd8dc5f69f62f6760ce4b874892097ce	097ce	0	0	0	0	0	0	0	0	0	0	0	0	0	0	0	0	0	0	17	0	0	0	0	0	0	0	0	0	0	0	0	0	0	0	0	0	0	0	0	0	0	0	0	0	0	0	0	0
cd8bf74be049bb8812fed40b7e4b5f58	b5f58	0	0	0	0	0	0	0	0	0	0	0	0	0	0	0	0	0	0	0	0	0	0	0	0	0	0	0	0	0	0	0	0	0	0	0	0	0	0	0	0	0	0	0	0	0	0	0	0
cd87e6cbb212ce7cfb8147438865a300	5a300	0	0	0	0	0	0	0	0	0	0	0	0	0	0	0	0	0	0	0	66	13	0	0	0	0	0	0	0	0	0	0	0	0	0	0	0	0	0	0	0	0	0	0	0	0	0	0	0
cd6c8abdb8c4f9d6ca593438bf45c07e	5c07e	0	0	0	0	0	0	0	0	0	0	0	0	0	0	0	0	0	0	0	0	0	0	0	0	0	0	0	0	0	0	0	0	0	0	0	0	0	0	0	0	0	0	0	0	0	0	0	0
ccf879626d729fd7c4739497fae7c9e7	7c9e7	0	0	0	0	0	0	0	0	0	0	0	0	0	0	0	0	0	0	0	50	23	0	0	0	0	0	0	0	0	0	0	0	0	0	0	0	0	0	0	0	0	0	0	0	0	0	0	0
cce0f00a7742deb0b5fb9754a9b78dfd	78dfd	0	0	0	0	0	0	0	0	0	0	0	0	0	0	0	0	0	0	0	0	0	39	0	0	0	0	0	161	0	0	0	0	0	0	0	0	0	0	0	0	0	0	0	0	0	0	0	0
cc8ce52be23e4fab68c5ccb3a85be063	be063	0	0	0	0	0	0	0	0	0	0	0	0	0	0	0	0	0	0	0	0	0	0	0	0	0	0	0	0	0	0	0	0	0	0	0	0	0	0	0	0	0	0	0	0	0	0	0	0
cc8805d6beceadb1d240c46e8bb976d1	976d1	0	0	0	0	0	0	0	0	0	0	0	0	28	0	0	0	0	0	0	88	0	0	0	0	0	0	0	0	0	0	0	0	0	0	0	0	0	0	0	0	0	0	0	0	0	0	0	0
cc817af08802c9a364d9493a2ea852b8	852b8	0	0	0	0	0	0	0	0	0	0	0	0	0	0	0	0	0	39	0	0	0	0	0	0	0	0	0	0	0	0	0	0	0	0	0	0	0	0	0	0	0	0	0	0	0	0	0	0
cc7592a9d8dee760712b29eeafc1f616	1f616	0	0	0	0	0	0	0	0	0	0	0	0	0	0	0	0	0	0	0	0	0	0	0	0	0	0	0	0	0	0	0	0	0	1246	0	0	0	0	0	0	0	0	0	0	0	0	0	0
cbfb0a2e5c7590ed5d5fea75848b56ce	b56ce	0	0	0	0	0	0	0	0	0	0	0	0	0	0	0	0	0	21	0	0	0	0	0	0	0	65	0	0	0	0	0	0	0	0	0	53	0	0	0	0	160	0	0	0	0	0	0	0
cbfa6eae01608ce5b3835cdbee749301	49301	0	0	0	0	0	0	0	0	0	0	0	0	0	0	0	0	0	0	0	0	0	0	0	0	0	0	0	0	0	0	0	0	0	0	0	0	0	0	0	0	0	0	0	0	0	0	0	0
cb76aa1bbfec9312eb2afc5adabc0e80	c0e80	0	0	0	0	0	0	0	0	0	0	0	0	0	0	0	0	0	0	0	0	0	0	12579	0	0	0	0	0	0	0	0	0	0	0	0	0	0	0	0	0	0	0	0	0	0	0	0	0
cad777b42f1f59dc612311d5e81b6a6f	b6a6f	0	0	0	0	0	0	0	0	0	0	0	0	0	0	0	181	0	0	0	0	0	0	0	0	0	0	0	0	0	0	0	249	0	0	0	0	0	0	0	0	0	0	0	0	0	0	0	0
cac3d2c758a3e9acf6047c5691e326c3	326c3	0	0	0	0	0	0	0	0	0	0	0	0	0	0	0	0	0	0	15	17	17	0	0	0	0	0	0	0	0	0	0	0	0	0	0	0	0	0	0	0	0	0	0	0	0	0	0	0
cab2ff508e058cc215ba266351a79752	79752	0	0	0	0	0	0	0	0	0	0	0	0	0	0	0	0	0	0	0	0	0	0	0	0	0	0	0	0	0	0	0	0	0	0	0	0	0	0	0	0	0	0	0	0	0	0	0	0
cab15a946cd14591cf73be32445cf995	cf995	0	0	0	0	0	0	0	0	0	0	0	0	0	0	0	0	0	0	0	0	0	0	0	0	0	0	0	0	0	0	0	0	0	0	0	0	0	0	0	0	0	0	0	0	0	0	0	0
ca7b2aebd4fa4d69a6ded7793ccbe50d	be50d	0	0	0	0	0	0	0	0	0	0	0	0	0	0	0	0	0	0	0	0	0	0	214	0	0	0	0	0	0	0	0	186	487	0	0	0	0	0	0	0	0	0	0	0	0	0	0	363
c9de818dfc142716eaa7bf818e88b869	8b869	0	0	0	0	0	0	0	0	0	0	0	0	0	0	0	21	0	0	0	0	0	0	0	0	0	0	0	0	0	0	0	0	0	15	0	0	0	0	0	0	0	0	0	0	0	0	0	0
c94e2ef449cd3ee995c4ded4b7fcbef0	cbef0	0	0	0	24	9	0	0	0	0	0	0	0	0	0	0	0	0	0	0	0	0	247	0	0	0	0	0	81	0	0	0	0	0	0	0	38	0	0	0	0	0	0	47	0	0	0	0	0
c94bb2b8a1866ec1cda166a20640d760	0d760	0	0	0	0	36	18	0	8	0	0	0	9	0	0	0	0	0	92	0	74	0	288	0	0	0	0	131	376	0	0	0	0	0	2024	0	557	43	150	0	0	621	0	224	0	0	0	0	0
c92ecc7279c9bbbc7ee43e8e6a045b4f	45b4f	0	0	0	0	0	0	0	0	0	0	0	0	0	0	0	0	0	0	0	133	0	0	0	0	0	0	0	0	0	0	0	0	0	0	0	0	0	0	0	0	0	0	0	0	0	0	0	0
c906629cc0514f961c8c8ebca191ac2a	1ac2a	0	0	0	0	0	0	0	0	0	0	0	0	0	787	0	0	0	0	0	0	0	0	0	0	0	0	0	0	0	0	0	0	0	0	0	0	0	0	0	0	0	0	0	0	0	0	984	0
c8faa0e608f04957cbf690b8888ac1a3	ac1a3	0	0	0	0	0	0	0	0	0	0	0	0	0	0	0	0	0	0	0	0	0	0	0	0	0	0	0	0	0	0	0	0	0	0	0	0	0	67	0	0	0	0	0	0	0	0	0	0
c8edbf6ee53188d16382df1ddd7374a8	374a8	0	0	0	0	0	0	0	0	0	0	0	0	0	0	0	0	0	0	0	0	0	0	0	0	0	0	0	0	0	0	0	0	0	0	0	298	0	0	0	0	0	0	0	0	0	0	0	0
c8d362fe33a4ecbc9ac7de7c83705226	05226	0	0	0	229	60	0	0	0	0	0	0	32	0	0	0	0	0	368	0	0	22	165	0	0	0	0	49	137	0	0	0	0	0	1854	459	1105	0	0	0	0	331	0	0	0	0	0	0	0
c8aef9236ea86ce51186e17bf45a8a22	a8a22	0	0	0	0	0	0	0	0	0	0	0	0	0	0	0	0	0	23	0	22	24	0	0	0	0	0	0	27	0	0	0	0	0	15	0	0	0	0	0	0	0	0	0	0	0	0	0	0
c8a6b5bd5ce1d256b961d4a02ca6fccb	6fccb	0	0	0	0	0	0	0	0	0	0	0	0	0	0	0	0	0	0	0	47	0	0	0	0	0	0	0	0	0	0	0	0	0	0	0	0	0	0	0	0	0	0	0	0	0	0	0	0
c8437f18234c33b4cb62d03cd31ef3e7	ef3e7	38	0	0	0	0	0	0	0	0	0	0	0	0	5411	0	0	0	0	0	0	0	0	0	0	0	0	0	0	0	0	0	0	0	0	0	0	0	0	0	0	0	0	0	180	0	0	0	0
c81490cd053037850666053b5c64b046	4b046	0	0	0	0	0	0	0	0	0	0	0	0	0	0	0	0	0	0	0	97	0	0	0	0	0	0	0	0	0	0	0	0	0	0	0	0	0	0	0	0	0	0	0	0	0	0	0	0
c79e70d7263e52e6f3e330b2a2497682	97682	0	0	0	0	0	0	0	0	0	0	0	0	0	0	0	0	0	0	0	0	0	116	0	0	0	0	0	72	0	0	0	0	0	0	0	0	0	0	0	0	0	0	0	0	0	0	0	0
c79bed8f0b4695714ae40f654bb80658	80658	0	0	0	0	0	0	0	0	0	0	0	0	0	0	0	0	0	0	0	0	0	0	0	0	0	59	0	0	0	0	0	0	0	0	0	0	0	0	0	0	0	0	0	0	0	0	0	0
c7752c5506c7d3bc2d299dcf5bf76c2a	76c2a	0	0	0	0	0	0	0	0	0	0	0	0	0	0	0	0	0	0	0	0	0	0	0	0	0	0	0	34	0	0	0	0	0	0	0	0	0	165	0	0	0	0	84	0	0	0	0	0
c6edf2703c6862a26efca13cd5bf75a5	f75a5	0	0	0	0	0	0	0	0	0	0	0	0	0	0	0	0	0	0	0	0	0	0	0	0	0	0	0	0	0	0	0	0	0	0	0	0	0	0	0	0	0	0	0	0	0	0	0	0
c6d50d3ae7c8393a81162e3f1853ff55	3ff55	0	0	0	0	0	0	0	0	0	0	0	0	0	0	0	0	0	0	0	0	0	0	0	0	0	0	0	21	0	0	0	0	0	45	0	0	0	0	0	0	0	0	0	0	0	0	0	0
c5f1363b5ab65ce8b3a9433560f1d34a	1d34a	0	0	0	0	93	0	0	0	9	0	0	38	0	0	0	0	0	489	0	0	37	0	0	0	0	243	95	0	0	0	0	0	0	1077	0	0	27	0	0	0	187	0	0	0	0	0	0	0
c5f030b2635d469c8aa1519bcf00c1f7	0c1f7	0	0	0	0	0	0	0	0	0	0	0	0	0	0	0	378	0	0	0	0	0	0	0	0	0	0	0	0	0	0	0	0	0	0	0	0	0	0	0	0	0	0	0	0	0	0	0	325
c5cde555ffc773b0666e4fa1f3beba37	eba37	0	0	0	0	0	0	0	0	0	0	0	0	0	0	0	0	66	0	0	0	0	0	87	0	0	0	0	0	0	0	0	47	0	0	0	0	0	0	0	0	0	0	0	0	0	0	0	5400
c508eb83d3e52314fb6d81f07bed6edd	d6edd	0	0	0	0	0	0	0	0	0	0	0	0	0	0	0	0	0	0	0	46	0	0	0	0	0	0	0	0	0	0	0	0	0	0	0	0	0	0	0	0	0	0	0	0	0	0	0	0
c47a6cbfc77380ca7c0a9e910bad6aa7	d6aa7	0	0	0	0	0	0	0	0	0	0	0	0	0	0	0	0	0	0	0	0	0	0	0	0	0	0	0	0	0	0	0	0	0	0	0	0	0	0	0	0	0	0	0	0	0	0	0	0
c47622e46f4c4926aedd3d986635b6ba	5b6ba	0	0	0	0	0	0	0	0	0	0	0	0	0	0	0	0	0	0	0	98	0	0	0	0	0	0	0	0	0	0	0	0	0	0	0	0	0	0	0	0	0	0	0	0	0	0	0	0
c4726f3e0ae1688b421b64f7bc128996	28996	0	0	0	0	0	0	0	0	0	0	0	0	0	0	0	0	0	0	0	0	90	0	0	0	0	0	0	0	0	0	0	0	0	0	0	0	0	0	0	0	0	0	0	0	0	0	0	0
c457330e1cb2b3d0aef428a16d641b83	41b83	0	0	0	0	0	0	0	0	0	0	0	0	0	0	0	0	0	0	0	0	0	0	0	0	0	0	0	0	0	0	0	0	0	0	0	0	0	0	0	0	0	0	0	0	0	0	0	0
c44d7af03a3ccc160a0e4d654bcb1087	b1087	0	0	0	0	0	0	0	0	0	0	0	0	0	0	0	0	0	0	680	137	490	0	0	0	0	0	0	0	0	0	0	0	0	0	0	0	0	0	0	0	0	0	0	0	0	0	0	0
c423f8f09aef1760b1de7f9bb20aa0d1	aa0d1	0	0	0	0	0	0	0	0	0	0	0	0	0	0	0	0	0	0	0	0	0	0	0	0	0	0	0	0	0	0	0	0	0	0	0	16	0	0	0	0	0	0	0	0	0	0	0	0
c3ad2fa1d76cc36e070cfd20cff94f7b	94f7b	202	0	0	0	0	0	0	0	0	0	0	0	0	0	0	0	0	0	0	0	0	0	0	0	0	0	0	0	2279	0	0	0	0	0	0	0	0	0	0	0	0	0	0	38	0	0	0	0
c37783b6f28bcf443d0b7849909ee838	ee838	0	0	0	0	0	0	0	0	0	0	0	0	117	0	0	0	0	57	0	153	0	76	0	0	0	0	0	0	0	0	0	0	0	98	723	61	0	7	0	0	0	0	0	0	0	0	0	0
c332a924a9de71f6de1d7843fc36f8b6	6f8b6	0	0	0	0	0	0	0	0	0	0	0	0	0	0	0	24	0	0	0	0	0	136	0	0	0	0	0	36	0	0	0	0	0	0	0	0	0	104	0	0	0	0	338	0	0	0	0	0
c301a93986ada1a46acaaf25711fe134	fe134	0	0	0	0	0	0	0	0	0	0	0	0	0	0	0	0	0	0	30	44	0	0	0	0	0	0	0	0	0	0	0	0	0	0	0	0	0	0	0	0	0	0	0	0	0	0	0	0
c18951802bc1f593531dd614d2a18d02	18d02	0	0	0	0	0	0	0	0	0	0	0	0	0	0	0	0	0	0	24	0	0	0	0	0	0	101	0	0	0	0	0	0	0	25	0	56	0	0	0	0	12	0	0	0	0	0	0	0
c166c55f1de973d858b128812c74b70c	4b70c	0	0	0	0	0	0	0	0	0	0	0	0	0	0	0	0	0	0	0	40	0	18	0	0	0	0	0	0	0	0	0	0	0	0	0	0	0	0	0	0	0	0	0	0	0	0	0	0
c0ea7ccc9e33a0eab69a83f1f631b113	1b113	0	0	0	0	0	0	0	0	0	0	0	0	0	0	0	0	0	0	0	65	0	0	0	0	0	0	0	0	0	0	0	0	0	0	0	0	0	0	0	0	0	0	0	0	0	0	0	0
c0d0e3d91bbc4a749385a5386c3bc7d7	bc7d7	0	0	0	0	0	0	0	0	0	0	0	0	0	0	0	0	0	0	0	0	0	0	0	0	0	0	0	0	0	0	0	0	0	75	0	0	0	0	0	0	0	0	0	0	0	0	0	0
c0c9ae72c6c26ee398eb2614d49ba420	ba420	0	0	0	0	0	0	0	0	0	0	0	0	0	0	0	0	0	65	0	0	0	0	0	0	0	0	0	0	0	0	0	0	0	108	0	0	0	0	0	0	0	0	0	0	0	0	0	0
c07da131a42df9f1f7f106388df29f38	29f38	0	0	0	0	0	0	0	0	0	0	0	0	0	0	0	0	0	0	0	0	0	0	0	0	0	0	0	0	0	0	0	0	0	0	0	0	0	0	0	0	0	0	0	0	0	0	0	0
c04d0a62b7346e7b6bc1fc651f882397	82397	0	0	0	0	0	0	0	0	0	0	0	0	0	0	0	0	0	0	0	0	0	0	0	0	0	0	0	104	0	0	0	0	0	0	0	0	0	0	0	0	0	0	0	0	0	0	0	0
c0439368657baac703e379ccbca3dc25	3dc25	0	0	0	0	0	11	0	0	0	9	0	0	0	0	0	0	0	0	0	0	0	98	0	0	0	0	0	139	0	0	0	0	0	0	0	0	0	0	0	0	0	0	19	0	0	0	0	0
c04383598eca2d90e08da964e3fc2630	c2630	0	0	0	0	0	0	0	0	0	0	0	0	0	0	0	0	0	0	0	50	0	0	0	0	0	0	0	0	0	0	0	0	0	0	0	0	0	0	0	0	0	0	10	0	0	0	0	0
c01beea280d86bb9f7549a18b564ce13	4ce13	0	0	0	44	0	0	0	0	0	0	0	0	0	0	0	0	0	0	24	0	0	0	0	0	0	0	0	0	0	0	0	0	0	0	0	39	0	0	0	0	0	0	0	0	0	0	0	0
c015610c053f45bfbe946f2c460cf189	cf189	0	0	0	0	0	0	0	0	0	0	0	0	0	0	0	517	0	0	0	0	0	0	0	0	0	0	0	0	0	0	0	52	0	0	0	0	0	0	0	0	0	0	0	0	0	0	0	0
bfc2eecfba2e0bdc5a5e7ca14902dd59	2dd59	0	0	0	0	0	0	0	0	0	0	0	0	0	0	0	0	0	0	0	32	0	0	0	0	0	0	0	0	0	0	0	0	0	0	0	0	0	215	0	0	11	0	0	0	0	0	0	0
bf67ff6266f0e9264f46185a4a308322	08322	0	0	0	0	0	0	0	0	0	0	21	0	0	0	0	0	0	0	0	0	0	0	0	0	0	0	0	0	0	0	0	40	0	0	82	0	0	0	0	0	0	0	0	0	0	0	0	0
bf5c4222ecc3ffe0f6189fe6066e96b2	e96b2	0	0	0	0	0	0	0	0	0	0	0	0	0	0	0	0	0	0	0	0	0	76	0	0	0	187	0	0	0	0	0	0	0	0	0	0	0	0	0	0	0	0	0	0	0	0	0	0
be09b870360ca059229e39f38e89709d	9709d	0	0	0	0	0	0	0	0	0	0	0	0	30	0	0	0	0	0	0	0	135	0	0	0	0	0	0	0	0	0	0	0	0	0	0	0	0	0	0	0	0	0	0	0	0	0	0	0
bdcce4a508c623a1610526b73946c100	6c100	0	0	0	21	0	0	0	0	0	0	0	0	0	0	0	0	0	0	57	0	0	207	0	0	0	415	0	57	0	0	0	0	0	0	0	232	0	185	0	0	144	0	20	0	0	0	0	0
bdb4d6749f3e69f6a0e0da627df4afc2	4afc2	0	0	0	0	0	0	0	0	0	0	0	0	0	0	0	0	0	0	0	47	0	0	0	0	0	0	0	0	0	0	0	0	0	0	0	0	0	0	0	0	0	0	0	0	0	0	0	0
bd7cba822d0bd205cd8679f24ba7e610	7e610	0	0	0	0	12	0	0	0	0	0	0	0	0	0	0	0	0	0	0	0	0	0	0	0	0	0	0	0	0	0	0	0	0	0	0	0	0	0	0	0	0	95	0	0	0	0	0	0
bd77ba60a0847c67401b1b1a6cb8ad93	8ad93	0	0	0	0	0	0	0	0	0	0	0	0	0	0	0	0	0	27	28	0	0	0	0	0	0	0	0	0	0	0	0	0	0	0	845	16	0	0	0	0	0	0	0	0	0	0	0	0
bd35496c4d2ed73332d88bb042998303	98303	0	0	0	0	0	0	0	0	0	0	0	0	0	0	0	0	0	0	0	0	0	164	0	0	0	0	0	0	0	0	0	0	0	0	0	0	0	0	0	0	0	111	56	0	0	0	0	0
bc90f034c6f39bef12684d34682cca7e	cca7e	0	0	0	0	0	0	0	0	0	0	0	0	0	0	0	0	0	0	0	0	0	0	0	0	0	0	0	0	0	0	0	0	0	0	0	0	0	0	0	0	0	0	0	0	0	0	0	0
bc42ac648ed3715605e849b7973e7d59	e7d59	0	0	0	0	0	0	0	0	0	0	0	0	0	0	0	0	0	0	0	0	0	0	0	0	0	0	0	0	58	0	0	44	0	0	0	0	0	0	0	0	0	0	0	0	0	0	0	0
bbe7c8c9f6a88eff4c1a2598a0ed1ac7	d1ac7	0	0	0	24	0	90	0	0	0	38	0	0	0	0	0	0	0	0	0	0	0	263	0	0	0	553	0	1498	0	0	0	0	0	0	0	126	0	69	0	0	585	0	337	99	0	0	0	0
bbda3b27a46cc7c608706eb5ab9e7533	e7533	0	0	0	0	0	0	0	0	0	0	0	0	0	0	0	0	0	0	0	0	0	0	0	0	0	0	0	0	0	0	0	0	0	0	0	0	0	0	0	0	0	0	0	0	0	0	0	0
bbd60db3f164e892902b085b4d772e6d	72e6d	0	0	0	0	0	0	0	0	0	0	0	0	0	0	0	0	0	0	0	29	0	0	0	0	0	0	0	0	0	0	0	0	0	0	0	0	0	0	0	0	0	0	0	0	0	0	0	0
bbd536f6734d859c238d29429dc793a7	793a7	0	0	0	0	0	0	0	0	0	0	0	0	0	0	0	0	0	0	0	25	0	0	0	0	0	0	0	0	0	0	0	0	0	0	0	0	0	0	0	0	0	0	0	0	0	0	0	0
bb5e88c78f0a2257c8b48bb4ec4cbb23	cbb23	0	0	0	0	0	0	0	0	0	0	0	0	0	0	0	0	0	0	0	0	0	0	0	0	0	0	0	0	0	0	0	0	0	0	0	36	0	0	0	0	148	0	0	0	0	0	0	0
bb32b846a74ec4aa325f76aab0da92f9	a92f9	0	0	0	0	0	0	0	0	0	0	0	0	0	0	0	0	0	0	0	0	0	0	0	0	0	0	0	0	0	0	0	0	0	0	0	0	0	0	0	0	0	0	0	0	0	0	0	0
bb2ca998d10abe558aecf44591db4e69	b4e69	0	0	0	0	0	0	0	0	148	0	0	0	0	0	0	0	0	0	0	0	0	0	0	0	0	0	75	0	36	0	0	0	0	0	0	0	0	0	0	0	0	0	0	0	0	0	0	0
bb113c90ef29de7cdaa21e1c10cca6dd	ca6dd	0	0	0	0	0	0	0	0	0	0	0	0	0	0	0	0	0	0	0	0	0	1355	0	0	0	0	0	180	0	0	0	0	0	0	0	0	0	165	0	0	0	0	162	0	0	0	0	0
ba8ef8eae41d721745604b1135557cb5	57cb5	0	0	0	0	0	0	0	0	0	0	0	0	0	0	0	0	0	137	0	0	0	0	0	0	0	0	0	0	0	0	0	0	0	0	0	53	0	0	0	0	0	0	0	0	0	0	0	0
b9c99675731c4aa1f8066451fd10f51d	0f51d	0	0	0	0	0	0	0	0	0	0	0	0	0	26	0	0	0	0	0	38	0	0	0	0	0	0	0	0	0	0	0	0	0	0	0	0	0	0	0	0	0	0	0	0	0	0	0	0
b9c5c7afdd230642e5fdb6998ce75a73	75a73	0	0	0	0	0	0	0	0	0	0	0	0	0	0	0	0	0	0	0	0	0	0	0	0	0	0	0	0	0	0	0	0	0	0	0	0	0	0	0	0	0	0	0	0	0	0	0	0
b9acbc3e18805df2b7f1ac898aa14d80	14d80	0	0	0	0	0	0	0	0	0	0	0	0	0	0	0	0	0	27	65	0	0	0	0	0	0	0	0	0	0	0	0	0	0	0	0	0	0	0	0	0	0	0	0	0	0	0	0	0
b97d460d536beda0a90250ff005149c1	149c1	36	0	0	0	0	0	0	0	0	0	0	0	0	191	0	0	0	0	0	0	0	0	0	0	0	0	0	0	0	0	0	0	0	0	0	0	0	0	0	0	0	0	0	0	0	0	0	0
b91e885a142135579a5a33b53209f25f	9f25f	0	0	0	0	0	0	0	0	0	0	0	0	0	0	0	164	0	0	0	0	0	0	0	0	0	0	0	0	0	0	0	121	0	0	0	0	0	0	0	0	0	0	0	0	0	0	0	0
b89897209c4e1e695510c5fd5878f23e	8f23e	0	0	0	0	0	7	0	0	0	6	0	0	0	0	0	0	0	0	0	0	0	819	0	0	0	0	0	0	0	0	0	0	0	0	0	0	0	0	0	0	0	0	0	0	0	0	0	0
b8828ba173ffd61d7b45c73588168cc5	68cc5	0	0	0	0	0	0	0	0	0	0	0	0	0	0	0	0	0	0	0	78	41	0	0	0	0	0	0	0	0	0	0	0	0	0	0	0	0	0	0	0	0	0	0	0	0	0	0	0
b86644f0bfb35aa0db60f7e74e80a41a	0a41a	0	0	0	0	18	17	0	0	0	0	0	0	0	0	0	0	0	97	48	0	0	464	0	0	0	570	0	539	0	0	0	0	0	0	0	278	0	36	0	0	63	0	0	0	0	0	0	0
b85bb6c57417d8ad43862cf54bb28641	28641	0	0	0	0	0	18	0	0	0	18	0	0	0	0	0	0	0	0	0	0	0	0	0	0	0	0	904	517	0	0	0	0	0	31	0	0	0	991	0	0	0	3174	1274	0	0	0	0	0
b81e2345a776a6ebf966a515ab236629	36629	0	0	0	7	6	0	0	0	0	0	0	0	0	0	0	0	0	0	0	0	0	0	0	0	0	0	0	0	0	0	0	0	0	20	0	0	0	0	0	0	0	0	0	0	0	0	0	0
b81314671a397e7581cdd53f83933824	33824	0	0	0	0	0	0	0	0	0	0	0	0	0	0	0	0	0	0	0	34	0	0	0	0	0	0	0	0	0	0	0	0	0	0	0	0	0	0	0	0	0	0	0	0	0	0	0	0
b7f58c71db0c2cb096a86ffb73c974a1	974a1	0	0	0	0	0	0	0	0	0	0	0	0	0	0	0	0	0	0	0	0	0	0	0	0	0	0	0	0	0	0	0	0	0	10	0	0	0	0	0	0	15	0	0	0	0	0	0	0
b7f1d5aa242b3539bdfceb55976630e6	630e6	0	0	0	0	0	0	0	0	0	0	0	0	0	0	0	0	0	0	0	20	0	0	0	0	0	0	0	0	0	0	0	0	0	0	0	0	0	0	0	0	0	0	0	0	0	0	0	0
b7914d86a1bea6feab3b0ddc9c9dfc18	dfc18	0	0	0	0	0	0	0	0	0	0	0	0	0	0	0	0	0	0	0	0	0	0	0	0	0	0	0	0	0	0	0	0	0	0	0	0	0	54	0	0	0	0	0	0	0	0	0	0
b73f292f4cd4b08145ca215e17e53cc8	53cc8	0	0	0	0	0	0	0	0	0	0	0	0	0	0	0	0	0	0	77	165	0	0	0	0	0	118	0	0	0	0	0	0	0	0	0	0	0	0	0	0	31	0	0	0	0	0	0	0
b6f9d15b26d35925c11f06a494d12e3c	12e3c	0	0	0	0	0	0	0	0	0	0	0	0	0	0	0	0	0	0	0	0	0	0	0	0	0	0	0	0	0	0	0	0	0	0	0	0	0	0	0	0	0	0	0	0	0	0	0	0
b6e277046a3498cf1fae036b6c2c2e94	c2e94	0	0	0	0	0	0	0	0	0	0	0	0	0	0	0	0	0	161	0	0	0	0	0	0	0	0	0	0	0	0	0	0	0	103	0	0	0	0	0	0	0	0	0	0	0	0	0	0
b69e195ad22d662969c0564260c65e53	65e53	0	0	0	0	24	0	0	0	0	0	0	16	0	0	0	0	0	38	0	0	25	0	0	0	0	18	0	12	0	0	0	0	0	29	0	0	0	0	0	0	35	0	0	0	0	0	0	0
b68f75b9031d2abc731a2b8c2d26ed1a	6ed1a	0	0	0	59	0	0	0	0	0	0	0	0	0	0	0	0	0	0	0	0	0	0	0	0	0	0	0	46	198	0	0	0	0	37	0	0	0	0	0	0	0	115	0	38	0	0	0	84
b685785d3bc5a124a2b025908bb2981a	2981a	0	0	0	0	0	0	0	0	0	0	0	0	0	0	0	0	0	0	0	0	0	252	0	0	0	0	0	86	0	0	0	0	0	0	0	0	0	152	0	0	0	0	201	0	0	0	0	0
b56fc497a2c6cf2d78c0429b456ad1e2	ad1e2	0	0	0	0	0	0	0	0	0	0	0	0	0	0	0	0	0	0	0	0	0	0	0	0	0	0	0	0	0	0	0	0	0	49	0	0	0	0	0	0	304	0	0	0	0	0	0	0
b4da2373ac14be7ed64c92147ae422bd	422bd	0	0	0	0	0	0	0	0	0	0	0	0	0	0	0	0	0	0	0	0	0	0	0	0	0	0	46	0	0	0	0	0	0	0	0	0	0	0	0	0	0	0	105	0	0	0	0	0
b4803a8a1f6ee5847ea7ee1c76c18e4b	18e4b	0	0	0	0	0	0	0	0	0	0	0	0	0	79	0	0	0	0	0	64	0	0	0	0	0	0	0	0	0	0	0	0	0	0	0	0	0	0	0	0	0	0	0	57	0	0	2670	0
b478bbb331bc572fc16788f1cb53685d	3685d	0	0	0	33	0	0	0	100	0	13	0	0	0	0	0	0	0	0	0	0	0	0	0	0	0	0	0	0	0	0	0	0	0	33	0	58	0	0	0	0	0	0	0	0	0	0	0	0
b46aa85bdfd49c04186cac1e4208d26e	8d26e	0	0	0	0	0	0	0	0	0	0	0	0	0	0	0	0	0	0	0	0	0	82	0	0	0	64	0	338	0	0	0	0	0	0	0	0	0	0	0	0	0	0	0	0	0	0	0	0
b2f2bf32fd249b62a67c59b2c24a5ec2	a5ec2	0	0	0	34	0	0	0	0	0	0	0	31	0	0	0	0	0	231	353	209	0	0	0	0	0	300	0	0	0	0	0	0	0	151	0	0	3756	149	0	0	0	0	185	0	0	0	0	0
b2e786781ffc563952a96c6ceaed85da	d85da	0	0	0	0	0	0	0	0	0	0	0	0	0	0	0	0	0	0	0	0	0	0	0	0	0	0	0	0	0	0	0	0	0	0	0	0	0	0	0	0	0	0	0	0	0	0	0	0
b2b74a53d6ec35bb19501e3faf528b2d	28b2d	0	0	0	23	0	0	0	0	0	0	0	0	0	0	0	0	0	0	0	0	0	46	0	0	0	0	0	0	0	0	0	0	0	0	0	0	0	0	0	0	0	0	0	0	0	0	0	0
b2b5ffab1bb9b6cdfd2e87a843ad9886	d9886	0	0	0	51	17	0	0	0	0	0	0	0	0	0	0	64	0	100	2141	292	0	0	0	0	0	65	0	0	0	0	0	76	0	0	0	0	0	0	0	0	0	0	0	0	0	0	0	0
b2b09e72c5648dd3d7ab663551f23285	23285	0	0	0	0	0	0	0	0	0	0	0	0	0	0	0	0	0	36	41	121	20	0	0	0	0	0	0	0	0	0	0	0	0	0	0	0	0	0	0	0	0	0	0	0	0	0	28	0
b2b015ef7eba4262a1cf039442fde28a	de28a	0	0	0	0	0	0	0	0	0	0	0	0	0	0	0	0	0	0	0	0	0	15	0	0	0	0	0	0	0	0	0	0	0	0	0	0	0	0	0	0	0	0	18	0	0	0	0	0
b205749df5d7dda87413664db1b82a96	82a96	22	0	0	0	0	0	0	0	0	0	0	0	0	0	0	0	0	0	0	0	0	0	0	0	0	0	0	0	0	0	0	0	0	0	0	0	0	0	0	0	0	0	0	0	0	0	0	0
b1d1ee28ce2c0c554743a2ffc96ca216	ca216	0	0	0	0	0	0	0	0	0	0	0	0	0	0	0	0	0	0	0	0	0	0	0	0	0	0	0	0	0	0	0	0	0	0	0	0	0	0	0	0	0	0	0	0	0	0	0	0
b1a2f63dd1a2d6083c5128332653b0ae	3b0ae	0	0	0	0	0	0	0	0	0	0	0	0	0	0	0	0	0	0	0	0	0	69	0	0	0	0	0	0	0	0	0	0	0	0	0	0	0	112	0	0	0	0	43	0	0	0	0	0
b12e1724dc02741f4027788156b8a366	8a366	0	0	0	0	0	0	0	0	0	0	0	0	0	0	0	0	0	0	0	0	0	0	0	0	0	0	0	0	0	0	0	0	0	0	0	0	0	0	0	0	0	0	0	0	0	0	0	0
b111a42fe16b2f0bf537896d8fe2ecc2	2ecc2	0	0	0	0	0	0	0	0	0	0	0	0	0	0	0	60	0	0	0	0	0	0	136	657	0	0	0	0	0	0	0	0	0	0	0	0	0	0	0	0	0	0	0	0	0	0	0	258
b09a684249f1fdebb52f0abc38695598	95598	0	0	0	0	0	0	0	0	0	0	0	8	0	0	0	0	0	0	0	0	0	0	0	0	0	0	0	0	0	0	0	0	0	0	0	0	0	0	0	0	0	0	0	0	0	0	0	0
b07cdd1abae8c3c25e476e564050a011	0a011	0	0	0	0	0	0	0	0	0	0	0	0	0	0	0	0	0	0	0	47	0	0	0	0	0	0	0	0	0	0	0	0	0	0	0	0	0	0	0	0	0	0	0	0	0	0	0	0
b06c77adfea24ece7d2acd5799621f1f	21f1f	0	0	0	0	0	0	0	0	0	0	0	0	0	0	0	0	0	37	0	0	0	0	0	0	14	0	0	0	0	0	0	0	0	29	0	0	0	0	0	0	0	0	0	0	0	0	0	0
b066bb1780828d9c1a08aa4b0d770d1b	70d1b	0	0	0	0	0	0	0	0	0	0	0	0	0	0	0	0	0	97	243	398	89	0	0	0	0	0	0	0	0	0	0	0	0	0	0	0	0	0	0	0	0	0	0	0	0	0	28	0
b06653f882fbd992db00332c69fa4ed7	a4ed7	0	0	0	0	44	0	0	0	0	0	0	0	0	0	0	0	0	0	0	0	0	0	0	0	0	0	40	0	0	0	0	0	0	0	0	0	0	0	0	0	0	0	0	0	0	0	0	0
b05fc70a83fee01c0ca7064bb0d33a8b	33a8b	40	0	0	0	0	0	0	0	0	0	0	0	0	0	0	0	0	0	0	0	0	0	0	0	0	0	0	0	0	0	0	371	0	0	0	0	0	0	0	0	0	0	0	0	0	0	0	0
b049435b72e58193dc8de170b5402987	02987	0	0	0	12	0	0	0	0	0	0	0	0	0	0	0	0	0	0	0	0	0	0	0	0	0	0	0	0	0	0	0	0	0	0	0	0	0	0	0	0	40	0	0	0	0	0	0	0
b02453a05ace19c302bc1bea766281de	281de	0	0	0	0	0	0	0	0	0	0	0	0	0	0	0	0	0	0	0	0	0	0	0	0	0	0	0	58	0	0	0	0	0	11	0	0	0	0	0	0	0	0	0	0	0	0	0	0
affdeb2b4296830f75b41eb5e802a271	2a271	0	0	0	0	0	0	0	0	0	0	0	0	0	0	0	0	0	0	0	0	86	86	0	0	0	0	0	299	0	0	0	0	0	152	0	0	0	0	0	0	0	0	0	0	0	0	0	0
aff87202680e3204cfbbf114ab5c3f1b	c3f1b	0	0	0	0	0	0	0	0	0	0	0	0	0	0	0	0	0	16	0	0	0	0	0	0	0	0	0	0	0	0	0	0	0	0	256	0	0	0	0	0	0	0	0	0	0	0	0	0
af4d0deca739a542f8419f5fa4c78887	78887	0	0	0	0	0	0	0	0	0	0	0	0	0	0	0	0	0	10	0	0	0	0	0	0	0	0	0	0	29	0	0	0	0	0	0	0	0	0	0	0	0	0	21	0	0	0	0	0
ae9d447690bc8a9534e6374cf0902766	02766	0	0	0	0	0	0	0	0	0	0	0	0	0	0	0	0	0	0	0	48	0	172	0	0	0	0	61	0	0	0	0	0	0	0	0	0	0	0	0	0	100	0	0	0	0	0	12	0
ad7974aa378636f86fcdab4a0da8b46e	8b46e	0	0	0	0	0	0	0	0	0	0	0	0	0	0	0	0	0	0	0	0	0	0	0	0	0	0	0	0	0	0	0	0	0	0	0	0	0	0	0	0	0	0	0	0	37	0	0	0
aca2c6e66a18a22a8b3093c030a02576	02576	0	0	0	0	0	0	0	0	0	0	0	0	0	107	0	0	0	0	0	0	0	0	0	0	0	0	0	0	0	0	0	0	0	0	0	0	0	0	0	0	0	0	0	0	0	0	43	0
ac92db78ee38ea6f689b2a267d7cb56d	cb56d	0	0	0	0	0	0	0	0	0	0	0	0	0	0	0	0	0	0	0	0	0	0	0	0	0	135	0	0	0	0	0	0	0	0	0	141	0	0	0	0	0	0	0	0	0	0	0	0
ab9604593c39c9f7ffcd73878b50227e	0227e	0	0	0	0	0	0	0	0	0	0	0	0	0	30	0	0	0	0	0	0	0	0	0	0	0	0	0	0	0	0	0	0	0	0	0	0	0	0	0	0	0	0	0	0	0	0	0	0
ab579d287c9245e1484b7787b029041f	9041f	0	0	0	0	0	0	0	0	0	0	0	0	0	0	0	0	0	0	0	37	0	0	0	0	0	0	0	0	0	0	0	0	0	0	0	0	0	0	0	0	0	0	0	0	0	0	0	0
aaf49c54314b442d2f6b8345b4d6ecf5	6ecf5	0	0	0	0	0	0	0	0	0	0	0	0	0	0	0	0	0	0	0	0	0	0	0	0	0	0	527	0	0	0	0	0	0	0	0	0	0	0	0	0	0	135	0	0	0	0	0	0
aa7d84fa16ccbebcd1efa2b0c57f4da8	f4da8	0	0	0	0	0	0	0	0	0	0	0	0	0	0	0	0	0	0	38	0	0	0	0	0	0	0	0	0	0	0	0	0	0	0	0	0	0	0	0	0	0	0	0	0	0	0	0	0
aa7577205eec50625d466fdc5b19fa4c	9fa4c	0	0	0	0	0	0	0	0	0	0	0	0	0	0	0	0	0	0	0	0	0	0	0	0	0	0	0	0	0	0	0	0	0	0	0	0	13	0	0	0	0	0	0	0	0	0	0	0
aa59299276a0992af04a0c4dae3b0cb2	b0cb2	0	0	0	0	0	0	0	0	0	0	0	0	0	0	0	0	0	0	0	0	0	0	0	0	0	0	0	0	0	0	0	0	0	0	0	0	0	0	0	0	0	0	0	0	0	0	0	0
aa3b3c1f0f5c412681ff29557c0baaa2	baaa2	0	0	0	0	0	0	0	0	0	0	0	0	0	0	0	0	0	0	0	0	19	0	0	0	0	313	0	0	0	0	0	0	0	0	0	0	0	0	0	0	0	0	0	0	0	0	0	0
a9854bf9bd5e95305a884c34f5235f37	35f37	0	0	0	0	0	0	0	0	0	0	0	0	0	0	0	0	0	12	0	21	0	0	0	0	0	0	0	0	0	0	0	0	0	0	0	0	0	0	0	0	0	0	0	0	0	0	0	0
a9146bc8abd4e7771f1fe9a2fa9cd457	cd457	0	0	0	0	0	0	0	0	0	0	0	0	0	0	0	0	0	0	0	0	0	389	0	0	0	0	0	50	0	0	0	0	0	0	0	0	0	40	0	0	0	0	80	0	0	0	0	0
a81d177a1a62cfad4985809bd9ed9ffd	d9ffd	0	0	0	0	0	0	0	0	0	0	0	0	0	0	0	0	0	62	0	45	0	0	0	0	0	0	0	0	0	0	0	0	0	0	0	0	0	0	0	0	0	0	0	0	0	0	0	0
a8124662312fba035e803adf9eab64b8	b64b8	0	0	0	0	0	0	0	0	0	0	0	0	0	0	0	0	0	0	0	0	0	0	0	0	0	0	151	0	0	0	0	0	0	0	0	0	0	0	0	0	0	8511	0	0	0	0	0	0
a7fc6d955ef0d5950938e62c1f0d9410	d9410	0	0	0	0	0	0	0	0	0	0	0	0	0	0	0	0	0	0	0	46	0	0	0	0	0	0	0	0	0	0	0	0	0	0	0	0	0	0	0	0	116	0	0	0	0	0	0	0
a729cea59fb1366aef43078b467f41ed	f41ed	0	0	0	0	14	0	0	0	345	0	0	0	0	0	0	0	0	0	0	0	0	0	0	0	0	0	52	0	0	0	0	0	0	0	0	0	0	0	0	0	0	0	0	0	0	0	0	0
a7073ae66572319a14e619c21c34bad3	4bad3	0	0	0	0	0	0	0	0	0	0	0	0	0	0	0	0	0	0	567	0	194	0	0	0	0	62	0	0	0	0	0	0	0	0	0	0	0	0	0	0	0	0	0	0	0	0	0	0
a6c2e8f32418a5926eb76ba9f7c4db10	4db10	0	0	0	0	0	0	0	0	0	0	0	0	0	0	0	0	0	0	0	79	0	0	0	0	0	0	0	0	0	0	0	0	0	0	0	0	0	0	0	0	0	0	0	0	0	0	0	0
a6815d2476d1a6687d14fc8b5b88f757	8f757	0	0	0	0	0	0	0	0	0	0	0	0	0	2820	0	0	0	0	0	0	0	0	0	0	0	0	0	0	234	0	0	0	0	0	0	0	0	0	0	0	0	88	0	40	0	0	0	0
a6596121d9a84c527c90940c20ef476f	f476f	0	0	0	0	9	0	0	0	0	0	0	0	0	0	0	0	0	0	0	24	0	0	0	0	0	0	0	0	0	0	0	0	0	0	0	0	0	0	0	0	0	0	0	0	0	0	0	0
a63fe4fe53f966cc1fc300046eeb9559	b9559	0	0	0	0	0	0	0	0	70	0	0	0	0	0	0	0	0	0	0	0	0	0	0	0	0	0	0	0	0	0	0	0	0	0	0	0	0	0	0	0	0	0	0	0	0	0	0	0
a63dc2bc66a6792c1eb3f3df3eda307a	a307a	0	0	0	0	0	0	0	0	0	0	0	0	0	0	0	0	0	30	0	0	0	0	0	0	0	0	0	0	0	0	0	0	0	0	0	0	0	0	0	0	0	0	0	0	0	0	17	0
a61202fa90e4349443fa08700d4018e5	018e5	0	0	0	0	0	0	0	0	0	0	0	0	0	0	0	0	0	0	1925	0	4094	0	0	0	0	57	0	0	0	0	0	0	0	0	0	0	0	0	0	0	0	0	0	0	0	0	0	0
a5c6eb1f16003f3231535d8a6751f87c	1f87c	0	0	0	0	0	0	0	0	0	0	0	0	0	0	0	0	0	0	0	27	0	0	0	0	0	0	0	0	0	0	0	0	0	0	0	0	0	0	0	0	0	0	0	0	0	0	0	0
a58607c7dc2901c2f31a6f5bb52364e6	364e6	0	0	0	0	0	0	0	0	0	0	0	0	0	0	0	0	0	0	0	0	0	0	0	0	0	0	0	0	0	0	0	0	0	0	0	0	0	0	0	0	0	0	0	0	0	0	0	0
a4fd1d6c5b96368ebc5e366321536aed	36aed	0	0	0	0	0	0	0	0	0	0	6	0	0	0	0	47	0	17	0	72	0	0	0	0	0	0	0	0	0	0	0	92	0	0	0	0	0	0	0	0	0	0	0	0	0	0	0	0
a4ea72250df7f74fd158ebfed7adfdf2	dfdf2	0	0	0	0	0	0	0	0	0	0	0	20	0	0	0	0	0	983	26	0	0	0	0	0	0	141	0	0	0	0	0	0	0	434	0	0	0	0	0	0	0	0	0	0	0	0	0	0
a4d9c165efba3ed0df660a715c24655e	4655e	0	0	0	0	0	0	0	0	0	0	0	0	0	0	0	0	0	0	515	0	178	0	0	0	0	0	0	0	0	0	0	0	0	0	0	0	0	0	0	0	0	0	0	0	0	0	0	0
a49e29cdbd0f8af4b78ef1df0c059290	59290	29	0	0	0	0	0	0	0	0	0	0	0	0	0	0	0	0	0	0	0	0	0	0	0	0	0	0	0	1148	0	0	0	0	0	0	0	0	0	0	0	0	0	0	11	0	0	0	0
a405373cae63a2b686338e95f163f2a2	3f2a2	0	0	0	0	0	96	0	0	0	0	0	0	0	15	0	0	0	73	188	63	0	290	0	0	0	500	91	1591	116	0	0	0	0	123	0	130	0	0	0	0	721	0	406	88	0	0	0	0
a3fd2da4b9a0ba73c9d9576755262020	62020	0	0	0	0	0	0	0	0	0	0	0	0	0	0	0	0	0	5	0	0	0	0	0	0	0	85	0	0	0	0	0	0	0	0	0	0	0	0	0	0	0	0	0	0	0	0	0	0
a3e6173c9be4cd69ba41e0828538dfd0	8dfd0	0	0	0	0	0	0	0	0	0	0	0	0	0	0	0	0	0	0	0	0	0	46	0	0	0	0	0	309	0	0	0	0	0	0	0	0	0	0	0	0	0	0	0	0	0	0	0	0
a3cb4475769fbdd5635a48808df837bb	837bb	0	0	0	0	0	0	0	0	0	0	0	0	0	0	0	0	0	0	0	40	0	0	0	0	0	0	0	0	0	0	0	0	0	0	0	0	0	0	0	0	0	0	0	0	0	0	0	0
a37371f244caa0c0885f0f9fd16e92a2	e92a2	0	0	0	0	0	0	0	0	0	0	0	0	0	0	0	0	0	0	0	0	0	78	0	0	0	0	0	0	0	0	0	0	0	0	0	0	0	1695	0	0	0	0	2828	0	0	0	0	0
a36fa2f90c4ead032b76ecee6b65bb9d	5bb9d	0	0	0	0	0	0	0	0	0	0	0	0	0	0	0	0	0	0	0	0	0	18	0	0	0	0	0	0	0	0	0	0	0	0	0	0	0	0	0	0	0	0	0	0	0	0	0	0
a36d853da7809656ae7d1d70e81e9613	e9613	0	0	0	0	0	0	0	0	0	0	0	0	0	0	0	0	0	0	26	49	0	0	0	0	0	0	0	0	0	0	0	0	0	0	0	0	0	0	0	0	0	0	0	0	0	0	0	0
a34309b86c2213811e5e75ac6e32e560	2e560	0	0	0	0	0	0	0	0	0	0	0	0	0	0	0	0	0	0	0	0	126	0	0	0	0	0	0	0	0	0	0	0	0	0	0	0	0	0	0	0	0	0	0	0	0	0	0	0
a2ee449597e35d7f4299e921e7fd4ad5	d4ad5	0	0	0	0	0	0	0	0	0	0	0	0	0	0	0	0	0	82	0	0	0	0	0	0	0	0	0	0	0	0	0	0	0	405	0	36	0	0	0	0	0	0	0	0	0	0	0	0
a23c20590632ccc852935ed5148c7747	c7747	0	0	0	0	0	0	0	0	0	0	0	0	0	0	0	0	0	0	27	0	49	0	0	0	0	0	0	0	0	0	0	0	0	0	0	0	0	0	0	0	0	0	0	0	10	0	0	0
a222a196ace86ad70f4298146cae176d	e176d	0	0	0	0	0	10	0	0	0	0	0	0	0	0	0	0	0	0	0	0	0	143	0	0	0	0	0	70	0	0	0	0	0	0	0	0	0	0	0	0	0	0	0	0	0	0	0	0
a159a45d5c042711b2f3e9f87ec7dba2	7dba2	0	0	80	0	0	0	43	0	0	0	0	0	0	0	0	248	1236	0	0	0	0	0	1567	11894	0	0	0	0	0	0	0	1055	1269	0	0	0	0	0	0	0	0	0	0	0	0	0	0	2462
a109a8679784b75f2e5cbf120368e55d	8e55d	0	0	0	0	0	0	0	0	0	0	0	0	0	0	0	0	0	0	25	70	0	0	0	0	0	0	0	0	0	0	0	0	0	0	0	0	0	0	0	0	0	0	0	0	0	0	0	0
a08df04db5c499377f8314aa780022a3	022a3	0	0	0	0	0	0	0	0	0	0	0	0	0	0	0	0	0	0	0	0	0	0	0	0	0	0	0	0	0	0	0	0	0	0	0	0	0	7	0	0	0	0	0	0	0	0	0	0
a06a1e4a396822f3c45cd1cc04df01d3	f01d3	0	0	0	0	0	0	0	0	0	0	0	0	0	1356	0	47	0	0	0	0	0	0	0	0	0	0	0	0	0	0	0	0	0	0	0	0	0	0	0	0	0	0	0	384	0	0	24128	0
a05962b5bbee269b574789ad538e5764	e5764	0	0	0	0	0	0	0	0	0	0	0	0	0	0	0	0	0	0	0	0	0	0	0	0	0	0	0	0	0	0	0	0	0	0	0	0	0	0	0	0	0	0	0	0	0	0	0	0
a002683ddda3da75dc2b67be64fc1c9b	c1c9b	0	0	0	0	72	0	0	0	0	79	0	0	0	0	0	0	0	0	0	0	0	0	0	0	0	110	0	320	0	0	0	0	0	412	0	0	0	0	0	986	0	0	0	0	0	0	0	0
9f859160c69228d20b794f9e6b10f61e	0f61e	0	0	0	0	0	0	0	0	0	0	0	0	0	0	0	0	0	0	49	0	0	0	0	0	0	0	0	0	0	0	0	0	0	0	0	0	0	0	0	0	0	0	0	0	0	0	0	0
9f7e4b89324c94b804576468ef195ee7	95ee7	0	0	0	0	0	0	0	0	0	0	0	0	0	0	0	0	0	0	0	65	0	0	0	0	0	0	0	0	0	0	0	0	0	0	0	0	0	0	0	0	0	0	0	0	0	0	0	0
9e8b8eb443e35d0f601d0e68ba4ea421	ea421	0	0	0	0	0	0	0	0	0	0	0	0	0	0	0	0	0	0	0	0	0	0	0	0	0	0	0	0	0	0	0	0	0	0	0	0	0	0	0	0	0	0	0	0	0	0	0	0
9e3b9cfe7d21deedc788c216ff1b338c	b338c	0	0	0	0	0	0	0	0	0	0	0	0	0	0	0	0	0	43	0	66	0	88	0	0	357	0	539	0	0	0	0	0	0	0	0	0	0	0	0	0	0	0	0	0	0	0	0	0
9e15f470b9cc84df6fc6e2f2a5baba8b	aba8b	0	0	0	0	0	0	0	0	0	0	0	0	0	0	0	0	0	0	0	0	0	0	0	0	0	0	0	0	0	0	0	0	0	0	0	0	0	0	0	0	0	0	0	0	0	0	0	0
9ddc59736e44947b803f608d4ba7b4ac	7b4ac	0	0	0	0	0	0	0	0	0	0	0	0	0	0	0	0	0	62	0	0	0	0	0	0	0	0	0	0	0	0	0	0	0	14	65	0	0	0	0	0	0	0	0	0	0	0	0	0
9db2a41a03ef83355903a7360d6e2174	e2174	0	0	0	0	0	0	0	0	0	0	0	0	0	0	0	0	0	0	158	99	0	0	0	0	0	0	0	0	0	0	0	0	0	0	0	0	0	0	0	0	0	0	0	0	0	0	0	0
9d238a939146907ba98605817c672cc9	72cc9	0	0	0	0	0	0	0	0	0	0	0	0	0	0	0	0	0	0	0	0	0	0	0	0	0	0	0	0	0	0	0	0	0	0	0	0	0	0	0	0	0	0	0	0	0	0	0	0
9cff407692a3ca5936a6115468da1ec0	a1ec0	0	0	0	0	0	0	0	0	78	0	0	0	0	0	0	0	0	0	0	0	0	33	0	0	0	0	0	0	0	0	0	0	0	0	0	0	0	0	0	0	0	0	0	0	0	0	0	0
9cb82cd26d248735d370f3df8c9ecad1	ecad1	0	0	0	0	0	0	0	0	0	0	0	0	0	0	0	0	0	15	0	0	0	0	0	0	0	0	0	0	0	0	0	0	0	0	0	0	33	0	0	0	0	0	0	0	0	0	0	0
9cb2278701198653f3b9eb631c854a55	54a55	0	0	0	0	0	36	0	0	0	372	0	0	0	0	0	0	0	0	0	0	0	0	0	0	0	0	0	574	0	0	0	0	0	0	0	0	0	14	0	0	0	0	0	0	0	0	0	0
9c80edcf44cb6900cdb741a21d18f04c	8f04c	0	0	0	0	0	0	0	0	0	0	0	0	0	0	0	0	0	0	0	0	0	0	0	0	0	0	47	0	0	0	0	0	0	0	0	0	0	150	0	0	0	1543	111	0	0	0	0	0
9c1e134ec2513d58a81240aa99818750	18750	0	0	0	0	0	9	0	0	0	12	0	0	0	0	0	0	0	0	0	0	0	23	0	0	0	0	0	0	0	0	0	0	0	0	0	0	0	0	0	0	0	0	0	0	0	0	0	0
9beaa7a29f2efe7369b99134ed7fd5a6	fd5a6	0	0	0	0	0	0	0	0	0	0	0	0	0	0	0	0	0	0	0	0	0	0	0	0	0	0	0	0	0	0	0	0	0	0	0	0	0	0	0	0	0	0	0	0	0	0	0	0
9bb12b2a24a9e45fe50cd6f83934cb24	4cb24	0	0	0	0	0	0	0	0	0	0	0	0	0	0	0	0	0	0	0	0	0	0	0	0	0	111	0	175	0	0	0	0	0	213	0	0	0	0	0	0	0	0	0	0	0	0	0	0
9b99189fea93fe52ca959ff874f3832b	3832b	0	0	0	0	0	0	0	0	0	0	0	0	0	0	0	0	0	0	0	28	0	0	0	0	0	0	0	0	0	0	0	0	0	0	0	0	0	0	0	0	0	0	0	0	0	0	0	0
9b4baa2d81e7e41441d280537a346a09	46a09	0	0	0	0	0	0	0	0	0	0	0	0	0	90	0	0	0	0	0	0	0	0	0	0	0	0	0	0	3870	0	0	0	0	0	0	0	0	0	0	0	0	0	0	0	0	0	0	0
9b16021142e54ee70087a260ec925de8	25de8	0	0	0	0	12	6	0	11	198	0	0	6	0	0	0	0	0	154	0	0	0	0	0	0	0	0	172	96	0	0	0	0	0	540	0	0	22	0	0	424	0	333	0	0	0	0	0	0
9b1209dea7832653fe8abe9345764fce	64fce	0	0	0	0	0	38	0	0	0	0	0	0	0	274	0	0	0	0	0	0	0	949	0	0	0	0	0	1822	0	0	0	0	76	33	0	246	606	1120	0	0	1057	0	1956	0	0	321	0	0
9b0ac3ae2e0a7423d48630550ffdae68	dae68	0	0	0	35	0	14	0	0	0	0	0	0	0	0	0	0	0	0	0	0	0	0	0	0	0	57	0	0	0	0	0	0	0	191	0	21	11	0	0	0	0	0	0	0	0	0	0	0
9acaf5875e554e335f5c26b6acd35642	35642	0	0	0	0	0	0	0	0	0	0	0	0	0	0	0	0	0	0	0	0	0	0	0	0	0	0	0	0	0	0	0	0	0	0	0	0	0	0	0	0	0	0	0	0	0	38	0	0
9a976da28c2bcb23d3e2acae80e149d0	149d0	0	0	0	0	66	9	0	0	0	0	0	0	0	0	0	0	0	75	64	0	0	463	0	0	0	75	0	126	0	0	0	0	0	79	0	87	49	59	0	0	109	0	150	0	0	0	0	0
9a249a136084bc23498deb41dc7c1404	c1404	0	0	0	0	0	0	0	0	0	0	0	0	0	0	0	0	0	0	0	0	0	0	0	0	0	0	0	0	0	0	0	0	0	0	0	0	0	0	0	0	0	0	0	0	0	0	0	0
99fa680abb65beca7615e46215a04480	04480	0	0	0	0	36	0	0	0	0	0	0	0	0	0	0	0	0	0	0	0	0	23	0	0	0	0	0	0	0	0	0	0	0	0	0	0	0	0	0	0	0	0	0	0	0	0	0	0
99ab6cd08400f488c5540f30d926ef55	6ef55	0	0	0	0	0	0	0	0	0	0	0	0	0	0	0	0	0	0	0	0	0	0	0	0	0	0	0	0	0	0	0	0	0	0	0	0	0	0	0	0	0	0	0	0	0	0	0	0
990e4345d4660491753b09e6ae7280dc	280dc	0	0	0	0	0	0	0	0	0	0	0	0	0	0	0	0	0	0	0	30	0	0	0	0	0	0	0	0	0	0	0	0	0	0	0	0	0	0	0	0	0	0	0	0	0	0	0	0
98ae0d729107eb56c6833966caabdff2	bdff2	0	0	0	0	0	0	0	0	0	0	0	0	0	0	0	0	0	0	0	0	32	0	0	0	0	0	0	0	0	0	0	0	0	0	0	0	0	0	0	0	0	0	0	0	0	0	0	0
9835a66cf7aa0495d03a16bbc5162339	62339	0	0	0	0	0	0	0	0	0	0	0	0	0	0	0	0	0	0	0	12	0	0	0	0	0	0	0	0	0	0	0	0	0	0	0	0	0	0	0	0	0	0	0	0	0	0	0	0
9833874caaf55bb57d967c82bf16ace3	6ace3	0	0	0	0	0	0	0	0	0	0	0	0	0	0	0	124	0	0	0	0	0	0	33	0	0	0	0	0	0	0	0	83	0	0	0	0	0	0	0	0	0	0	0	0	0	0	0	0
97b3c5640b1f7c4251730e84691c1874	c1874	0	0	0	0	0	0	0	0	0	0	0	0	0	0	0	0	0	0	0	0	26	36	0	0	0	0	0	0	0	0	0	0	0	44	0	0	0	0	0	0	0	0	0	0	0	0	0	0
97479137afbbd7ce4319bfc1f1011b8d	11b8d	0	0	0	0	0	0	0	0	0	0	0	0	0	0	0	0	0	55	0	0	0	0	0	0	0	0	0	0	0	0	0	0	0	0	0	0	0	70	0	0	0	0	134	0	0	0	0	0
96fa4c9ae9ae1afb34d6dac5abb45e96	45e96	0	0	0	11	5	0	0	4	0	0	0	0	0	0	0	0	0	0	21	39	0	0	0	0	0	130	0	0	0	0	0	0	0	19	0	0	0	0	0	0	69	0	51	0	0	0	0	0
96eca2582703f967df0e45a27daea5f1	ea5f1	0	0	0	0	0	33	0	0	0	0	0	0	0	0	0	0	0	0	0	0	0	35	0	0	0	0	0	56	0	0	0	0	0	0	0	0	0	0	0	0	0	0	0	0	0	0	0	0
96c43d154aae8a3ca243b870654eaa3e	eaa3e	0	0	0	0	0	0	0	0	0	0	0	0	0	0	0	0	0	0	0	0	0	0	0	0	0	0	0	0	11396	0	0	0	0	0	0	0	0	0	0	0	0	0	0	65	0	0	0	0
968ffe81e0a56f5706551a189a75fbd9	5fbd9	0	0	0	0	0	0	0	0	0	0	0	0	0	0	0	0	0	0	39	0	38	0	0	0	0	0	0	0	0	0	0	0	0	0	0	0	0	0	0	0	0	0	0	0	0	0	0	0
965ab7576954432c3ecb7d84c688e3f8	8e3f8	0	0	0	0	0	0	0	0	0	0	0	0	0	0	0	0	0	17	0	0	0	0	0	0	0	0	0	0	0	0	0	167	0	0	0	0	0	0	0	0	0	0	0	0	0	0	0	0
96359567a8b052b051e862fcd0ea56c4	a56c4	0	0	0	0	0	0	0	0	0	0	0	0	0	0	0	0	0	0	0	35	0	0	0	0	0	0	0	0	0	0	0	0	0	0	0	0	0	0	0	0	0	0	0	0	0	0	0	0
95f7ffc1fec9dedcaf387ef3c2c98fa8	98fa8	0	0	0	0	0	0	0	0	0	0	0	0	0	0	0	0	0	0	0	0	0	164	0	0	0	0	0	21	0	0	0	0	0	0	0	0	0	0	0	0	0	0	0	0	0	0	0	0
95aa4fd5558fe4956a57a58707dfce86	fce86	0	0	0	0	28	0	0	0	0	0	0	0	0	0	0	0	0	0	29	0	0	0	0	0	0	0	0	0	0	0	0	0	0	0	0	0	0	0	0	0	0	0	0	0	0	0	0	0
9513956616276bb93bda55358b1427c6	427c6	0	0	0	0	0	0	0	0	0	0	0	0	0	830	0	0	0	0	0	0	0	0	0	0	0	0	0	0	108	0	0	0	0	0	0	0	0	0	0	0	0	0	0	8135	0	0	0	0
9502717f2919c2b02f1d8d38c24bea17	bea17	0	0	0	0	0	0	0	0	0	0	0	0	0	0	0	0	0	0	0	0	0	0	0	0	0	0	0	0	0	0	0	0	0	0	0	0	0	0	0	0	0	0	0	0	0	795	0	0
946caf8ea69cb684a0dae83eab7716fa	716fa	0	0	0	0	0	0	0	0	0	0	0	0	0	0	0	0	0	17	0	0	0	0	0	0	0	0	0	0	0	0	0	0	0	0	0	0	0	0	0	0	46	0	0	0	0	0	0	0
946030d4c16ff844132c99a792b4e970	4e970	0	0	0	0	0	0	0	0	0	0	0	0	0	0	0	0	0	0	0	0	0	0	0	0	0	0	0	0	0	0	0	0	0	0	0	0	0	0	0	0	0	0	0	0	0	0	0	0
9409b05bf85ff4d3f9ed1b8d133778fd	778fd	0	0	69	0	0	0	22	0	0	0	0	0	43	0	0	175	747	0	0	0	0	0	0	146	0	0	0	0	0	0	0	361	0	0	0	0	0	0	0	0	0	0	0	0	0	0	0	469
93e89e82dc1e40f4c10203f9a6312b89	12b89	0	0	0	0	0	0	0	0	0	0	0	0	0	0	0	0	0	0	0	0	0	0	0	0	0	0	0	0	0	0	0	0	0	0	0	0	0	0	0	0	0	0	0	0	0	0	0	0
934e02b37f8092755625be0a166fb0f8	fb0f8	0	0	0	0	0	0	0	0	0	0	0	0	0	0	0	0	0	0	0	29	0	0	0	0	0	0	0	0	0	0	0	0	0	0	0	0	20	0	0	0	0	0	0	0	0	0	0	0
931c1b2e5337aced87468bb0dbeafd91	afd91	0	0	0	0	0	0	0	0	0	0	0	0	0	0	0	0	0	0	33	0	0	0	0	0	0	0	0	0	0	0	0	0	0	0	0	0	0	0	0	0	0	0	0	0	0	0	0	0
930084eb0ddaef24d166a9bb69c4e630	4e630	0	0	0	0	0	0	0	0	0	0	0	0	0	0	0	0	0	1	0	0	0	0	0	0	0	34	0	0	0	0	0	0	0	0	0	0	0	0	0	0	0	0	0	0	0	0	0	0
929011365ec0f9750f4197543c9570e8	570e8	0	0	0	0	0	0	0	0	0	0	0	0	0	0	0	0	0	3	0	0	0	0	0	0	0	0	0	0	0	0	0	0	0	0	0	0	41	0	0	0	0	398	123	0	0	0	0	0
9281ab6679f7b10c9b17e0bf5505cc46	5cc46	0	0	0	0	0	0	0	0	0	0	0	0	0	0	0	179	0	0	0	0	0	0	0	0	0	0	0	0	0	0	0	143	0	0	0	0	0	0	0	0	0	0	0	0	0	0	0	0
926ffcd5cf8bc7ff94eba76424480025	80025	0	0	0	0	15	0	0	0	0	0	0	0	0	0	0	0	0	0	0	0	0	95	0	0	0	0	0	16	1304	0	0	0	0	64	0	0	0	295	0	0	0	437	146	864	0	0	0	0
926b515f1cbee8502fa8ced5fe6b0f0e	b0f0e	0	0	0	0	0	0	0	0	0	18	0	0	0	0	0	0	0	0	0	0	0	0	0	0	0	0	0	253	0	0	0	0	0	0	0	0	0	0	0	0	0	0	51	0	0	0	0	0
923b830a618a87a43261421ac21cb02e	cb02e	0	0	0	0	0	0	0	0	0	0	0	0	0	0	0	0	0	0	0	0	0	0	216	0	0	0	0	0	0	0	0	0	0	0	0	0	0	0	0	0	0	0	0	0	0	0	0	16
91dc0912ab638db7619bfc683b040837	40837	0	0	0	0	0	0	0	0	0	0	0	0	0	0	0	0	0	0	0	39	0	0	0	0	0	0	0	0	0	0	0	0	0	0	0	0	0	0	0	0	0	0	0	0	0	0	0	0
91a2ce6b6f688c75bd57ff1ec201de1b	1de1b	0	0	0	0	0	0	0	0	0	0	0	0	0	0	0	0	0	0	0	0	0	0	0	0	0	0	0	0	0	0	0	0	0	0	0	0	0	0	0	0	0	0	0	0	0	0	0	0
91a023e9eb31e39cf11d6605fc06ec97	6ec97	0	0	0	0	0	0	0	0	420	0	0	0	0	0	0	0	0	0	0	0	0	0	0	0	0	0	26	0	0	0	0	0	0	0	0	0	0	0	0	0	0	26	0	0	0	0	0	0
9180aa94a140d5daca5c169e95605135	05135	0	0	0	0	7	11	0	0	0	0	0	0	0	0	0	0	0	0	0	0	0	71	0	0	0	0	0	51	0	0	0	0	0	0	0	0	0	13	0	0	0	0	0	0	0	0	0	0
917ce50c78a89ed00c92cd68ec77aa7b	7aa7b	0	0	0	0	0	0	0	0	0	0	0	0	0	0	0	0	0	0	0	88	0	0	0	0	0	0	0	0	0	0	0	0	0	0	0	0	0	0	0	0	0	0	0	0	0	0	0	0
91399a6de6ebb1851ceeee57d9f813aa	813aa	0	0	0	0	0	0	0	0	0	0	0	0	0	0	0	0	0	80	0	0	0	0	0	0	0	0	0	0	0	0	0	0	0	0	0	0	0	0	0	0	0	0	34	0	0	0	0	0
90af678b84638fc9fcf4c8ec56e9c319	9c319	0	0	0	0	0	0	0	0	0	0	0	0	0	0	0	0	0	0	0	42	0	0	0	0	0	0	0	0	0	0	0	0	0	0	0	0	0	0	0	0	0	0	0	0	0	968	0	0
9056a0a271c672220ceb88202fc30c8b	30c8b	0	0	0	0	0	0	0	0	0	0	0	0	0	28	0	0	0	0	0	0	0	0	0	0	0	0	0	0	0	0	0	0	0	0	0	0	0	0	0	0	0	0	0	0	0	0	0	0
904b9dd210ea5fd0c5a645f7f2d5c9b9	5c9b9	0	0	0	0	0	0	0	0	0	0	0	0	0	0	0	0	0	0	0	0	27	0	0	0	0	0	0	0	0	0	0	0	0	0	0	0	0	0	0	0	0	0	0	0	0	0	0	0
903c713ead11ed2cae127e95ae48b7a4	8b7a4	0	0	0	0	0	0	0	0	0	0	0	0	0	1124	0	0	0	0	0	0	0	0	0	0	0	0	0	0	77	0	0	0	0	0	0	0	0	0	0	0	0	0	0	229	0	0	0	0
902974f550e90ff88689e48562814074	14074	0	0	0	0	0	0	0	0	0	0	0	0	0	0	0	0	0	0	0	0	0	0	0	0	0	0	0	0	0	0	0	0	0	16	0	0	0	0	0	0	0	0	0	0	0	0	0	0
8fc6f606d2c157446674583612593ca2	93ca2	0	0	0	0	0	0	0	0	0	0	0	0	0	68	0	0	0	0	0	0	0	0	0	0	0	0	0	0	0	0	0	0	0	0	0	0	0	0	0	0	0	0	0	87	0	0	0	0
8f92db9467bf4efdd9702692cd1e8533	e8533	0	0	0	0	0	0	0	0	0	0	0	0	0	0	0	0	0	0	0	0	0	0	0	0	0	0	0	0	0	0	0	0	0	0	0	0	0	0	0	0	0	0	0	0	0	0	0	0
8f90488611409103715bd6cfb471d98a	1d98a	0	0	0	0	0	0	0	0	0	0	0	0	26	0	0	0	0	0	0	89	0	0	0	0	0	0	0	0	0	0	0	0	0	0	0	0	39	0	0	0	0	0	0	0	0	0	0	0
8f7b6b475697fd22029023bccba5064e	5064e	0	0	0	0	0	0	0	0	0	0	0	0	0	0	0	0	0	0	0	0	0	55	0	0	0	0	0	0	0	0	0	0	0	0	0	0	0	0	0	0	0	0	0	0	0	0	0	0
8f5565aa5f3d8b04c5b03805e0175062	75062	0	0	0	0	0	0	0	0	0	0	0	0	0	0	0	0	0	0	50	0	69	0	0	0	0	0	0	0	0	0	0	0	0	0	0	0	0	0	0	0	0	0	0	0	0	0	0	0
8f3a640afacc8316dc226109168eae09	eae09	0	0	0	0	0	0	0	0	0	0	0	0	0	0	0	0	0	0	0	0	0	0	0	0	0	0	0	0	0	0	0	0	0	0	0	0	0	0	0	0	0	0	0	0	0	0	0	0
8f2d6f89d45b57324acb7e3fd598d2d0	8d2d0	0	0	0	0	0	0	0	0	0	0	0	0	0	0	0	0	0	0	0	0	0	0	0	0	0	0	0	0	0	0	0	0	0	17	0	0	73	0	0	0	0	0	0	0	0	0	0	0
8f18a2f836ea6ad084e6d99b838f481b	f481b	0	0	0	0	0	0	0	0	0	0	0	0	0	0	0	0	0	0	42	0	20	0	0	0	0	0	0	0	0	0	0	0	0	0	0	0	0	0	0	0	0	0	0	0	0	0	0	0
8f054cacc1cb667a3ac05a1c8eaa777b	a777b	0	0	0	0	0	0	0	0	59	0	0	0	0	61	0	0	0	45	0	0	0	0	0	0	0	0	0	0	105	0	0	0	0	0	0	0	569	223	0	0	78	29	129	150	0	0	0	0
8eaaaafc9801d20ce5120f422f8c0dad	c0dad	0	0	0	0	0	0	0	0	0	0	0	0	0	0	0	0	0	0	0	0	0	88	0	0	0	0	0	0	0	0	0	0	0	0	0	0	0	0	0	0	0	0	0	0	0	0	0	0
8dcfbed5266304e3af027b79d7ae4b39	e4b39	0	0	0	13	0	0	0	0	0	0	0	0	0	0	0	0	0	0	58	0	13	390	0	0	0	0	0	202	0	0	0	0	0	0	0	21	0	0	0	0	0	0	0	0	0	0	0	0
8d85fee85ea457ffbb65c62f23887d0d	87d0d	0	0	0	0	0	0	0	0	0	0	0	0	0	0	0	0	0	0	0	0	0	0	0	0	0	0	0	0	0	0	0	0	0	0	0	0	0	0	0	0	0	0	0	0	0	0	0	0
8d183227dfdb223896bbd814326cd0c6	cd0c6	0	0	0	0	0	0	0	0	0	0	0	0	0	0	0	0	0	59	28	31	23	17	0	0	0	0	0	0	0	0	0	0	0	19	0	60	0	0	0	0	0	0	0	0	0	0	0	0
8d12c7b60847efdd6cb9140838b72843	72843	0	0	0	0	0	0	0	0	0	0	0	0	0	0	0	0	0	0	23	134	63	0	0	0	0	0	0	0	0	0	0	0	0	0	0	0	0	0	0	0	0	0	0	0	0	0	0	0
8ce9b708a91bc147d2eb29b04861fbe0	1fbe0	0	0	0	0	0	0	0	0	0	0	0	0	0	0	0	42	0	0	0	0	0	0	0	0	0	0	0	0	0	0	0	327	0	0	0	0	0	0	0	0	0	0	0	0	0	0	0	0
8c981f09617fbc00f1b86b975f24c3e2	4c3e2	0	0	0	0	41	37	0	0	0	0	0	0	0	0	0	0	0	0	0	0	0	0	0	0	0	0	0	0	0	0	0	0	0	0	0	0	0	0	0	0	0	0	0	0	0	0	0	0
8c83b6542a1d8320ceb4649df473aac9	3aac9	0	0	0	0	0	0	0	0	0	0	0	0	0	0	0	0	0	0	15	0	0	0	0	0	0	0	0	0	0	0	0	0	0	0	0	0	0	0	0	0	0	0	0	0	0	0	0	0
8c45aaaa0e54c16fddf7ada86f6b30fb	b30fb	0	0	0	0	0	0	0	0	0	0	0	0	0	0	0	0	0	0	9	42	0	0	0	0	0	0	0	0	0	0	0	0	0	0	0	0	0	0	0	0	0	0	0	0	0	0	0	0
8c2d243966247f70a2a3942846bc9735	c9735	0	0	0	0	0	14	0	0	0	0	0	0	29	0	0	0	0	0	0	0	0	105	0	0	0	0	0	0	0	0	0	0	0	0	0	0	0	0	0	0	0	0	0	0	0	0	0	0
8bdebc0ec4b86782d128b15e4d0cab32	cab32	0	0	0	0	0	0	0	0	0	0	0	0	0	0	0	0	0	12	0	42	0	0	0	0	0	0	0	0	0	0	0	0	0	0	0	0	0	0	0	0	0	0	0	0	0	0	0	0
8bd1704f83bc7ac74f397ba6c26f8973	f8973	0	0	0	0	0	0	0	0	0	0	0	0	0	0	0	0	0	22	0	0	0	0	0	0	0	0	0	0	0	0	0	0	0	0	0	0	0	0	0	0	0	0	0	0	0	0	0	0
8b38a0d86b85f12817c4f4c71985485a	5485a	0	0	0	0	0	0	0	0	0	0	0	0	0	0	0	0	0	47	0	410	0	0	0	0	0	0	0	0	0	0	0	0	0	0	0	0	0	0	0	0	0	0	0	0	0	0	0	0
8b124ac418b0fa18366da6f75945a1b0	5a1b0	0	0	0	0	0	0	0	0	0	0	0	0	0	51	0	0	0	0	0	0	0	0	0	0	0	0	0	0	0	0	0	0	0	0	0	0	0	0	0	0	0	0	0	0	0	0	0	0
8afddbf2feeb6ef37d4886c664e4c454	4c454	0	0	0	0	0	0	0	0	0	0	0	0	0	0	0	0	0	0	0	42	0	0	0	0	0	0	0	0	0	0	0	0	0	0	0	0	0	0	0	0	0	0	0	0	0	0	0	0
8ab197706bc6120ec37e5fc21fa386b8	386b8	0	0	0	0	0	0	0	0	0	0	0	0	0	0	0	0	0	0	0	1052	0	0	0	0	0	0	0	0	0	0	0	0	0	148	0	0	0	0	0	0	0	0	0	0	0	0	0	0
8a735cbf2484c42662a67639a187f0d5	7f0d5	0	0	0	0	0	0	0	0	0	0	0	0	0	0	0	0	0	0	0	0	0	0	0	0	0	0	0	0	0	0	0	0	0	0	0	0	0	0	0	0	0	0	0	0	0	0	0	0
8a5c7e0f4b57ad23ca4e20620f95c22b	5c22b	0	0	0	0	0	0	0	0	0	0	0	0	0	0	0	0	0	9	0	129	0	0	0	0	0	0	0	0	0	0	0	0	0	0	0	0	0	0	0	0	0	0	0	0	0	0	0	0
8a44544f68d6b3537c84915de09f5d0c	f5d0c	0	0	0	0	0	0	0	0	0	0	0	0	0	0	0	0	0	5	44	20	0	0	0	0	0	0	0	0	0	0	0	0	0	0	0	0	0	0	0	0	0	0	0	0	0	0	0	0
8a01bff815852bb9b41261a4be147125	47125	0	0	0	0	0	0	0	0	0	0	0	57	0	0	0	0	0	0	0	0	0	0	0	0	0	0	0	0	0	0	0	0	0	0	0	0	14	0	0	0	0	0	0	0	0	0	0	0
89f5692f9739cc409957efcac3fdce51	dce51	0	0	0	0	0	0	0	0	0	0	0	0	0	2	0	0	0	0	36	0	20	0	0	0	0	0	0	0	0	0	0	0	0	0	0	0	0	0	0	0	0	0	0	0	0	0	0	0
89f40e773550591be10d096042acf676	cf676	0	0	0	0	0	0	0	0	0	0	0	0	0	0	0	0	0	0	0	0	0	25	0	0	0	0	0	0	520	0	0	0	0	0	0	0	0	0	0	0	0	0	0	0	0	0	0	0
89e287911d4c2379c9c6669efe891774	91774	0	0	0	0	0	0	0	0	30	0	0	0	0	0	0	0	0	0	0	0	0	0	0	0	0	0	0	0	0	0	0	0	0	0	0	0	0	0	0	0	0	1120	0	0	0	0	0	0
899af466e7f18241e997aa4070a2a2e5	2a2e5	0	0	0	0	0	0	0	0	0	0	0	0	0	0	0	0	0	0	98	0	0	0	0	0	0	0	0	0	0	0	0	0	0	0	0	0	0	0	0	0	0	0	0	0	0	0	0	0
8912add959178e249f75e3ea2a0068a8	068a8	0	0	0	0	0	0	0	0	0	0	0	0	0	0	0	0	0	25	96	82	39	0	0	0	0	0	0	0	0	0	0	0	0	0	0	0	0	0	0	0	0	0	0	0	0	0	0	0
891184ee94bcce673e96d0ff863c96cf	c96cf	0	0	0	0	0	0	0	0	0	0	0	0	0	0	0	0	0	0	0	0	67	0	0	0	0	0	0	0	0	0	0	0	0	0	0	0	0	0	0	0	0	0	0	0	0	0	0	0
88dbaa50b09b5cb91c9cc11abffba68c	ba68c	0	0	0	0	0	0	0	0	0	0	0	0	0	0	0	0	0	0	0	0	0	0	0	0	0	0	0	0	0	0	0	0	0	0	0	0	0	0	0	0	0	0	0	0	0	0	0	0
8897d138c65b298fb315ed6e119cef0f	cef0f	0	0	0	17	12	0	0	0	0	0	0	0	0	0	0	0	0	0	0	0	0	169	0	0	0	0	0	125	0	0	0	0	0	0	0	0	0	70	0	0	0	0	179	0	0	0	0	0
885c7905ad6b89da9681064ee1a83bd3	83bd3	0	0	0	0	0	0	0	0	0	0	0	0	0	37	0	61	0	0	0	0	0	0	0	0	0	0	0	0	0	0	0	0	0	0	0	0	0	0	0	0	0	0	0	0	0	0	1122	0
87f278d2c5ceae1ca822d7d3521878a0	878a0	0	0	0	11	0	0	0	0	0	0	0	0	0	0	0	0	0	0	0	0	0	0	0	0	0	0	289	0	0	0	0	0	0	55	0	0	0	0	0	0	45	0	0	0	0	0	0	0
87b7ceafa958eb16c1557581009c7e61	c7e61	0	0	0	0	0	0	0	0	0	0	0	0	0	0	0	0	0	0	0	0	0	0	0	0	0	0	0	0	0	0	0	0	0	0	0	0	0	0	0	0	0	0	0	0	0	0	0	0
87645ccd292ba088f9988f88974a07b7	a07b7	0	0	0	0	0	0	0	0	0	0	0	0	0	0	0	0	0	0	0	0	34	0	0	0	0	0	0	0	0	0	0	0	0	0	0	0	0	0	0	0	0	0	0	92	0	0	0	0
87476972ac0d33480d796c96cdd69399	69399	0	0	0	0	0	0	0	0	0	0	0	0	0	0	0	0	0	0	0	0	0	0	0	0	0	0	0	0	0	0	0	0	0	0	0	0	0	0	0	0	0	0	0	0	0	0	0	0
873209bb46fee29d9545f4a6746e5162	e5162	0	0	0	0	0	0	0	0	0	0	0	0	0	5954	0	0	0	119	51	144	0	0	0	0	0	0	112	0	0	0	0	0	0	233	0	0	0	0	0	0	0	0	0	221	0	0	0	0
866f66112bad75d0ee0c8d2685cab1ee	ab1ee	0	0	0	12	0	0	0	7	0	0	0	0	0	0	0	0	0	0	6	0	0	0	0	0	0	0	0	0	0	0	0	0	0	0	0	0	0	0	0	0	46	0	0	0	0	0	0	0
8642c5f6cc752d6499f1928591df7a2a	f7a2a	0	0	0	0	0	0	0	0	0	0	0	0	0	0	0	0	0	0	0	77	0	0	0	0	0	0	0	0	0	0	0	0	0	0	0	0	0	0	0	0	0	0	0	0	0	0	0	0
861c36b492b84db3f8b9532d43fa9461	a9461	0	0	0	0	0	0	0	0	0	0	0	0	0	0	0	0	0	0	0	0	0	0	0	0	0	0	0	0	0	0	0	0	0	0	0	0	0	0	0	0	0	0	0	0	0	0	0	0
85c88d00301e1363c4f45bb82995d1ce	5d1ce	0	0	0	0	0	0	0	0	0	0	0	0	0	0	0	0	0	0	64	138	0	0	0	0	0	0	0	0	0	0	0	0	0	0	0	0	0	0	0	0	0	0	0	0	0	0	0	0
85bc9d8f8996de75885ac6fe9dc267a3	267a3	0	0	0	0	0	0	0	0	0	0	0	0	0	0	0	0	0	0	54	0	0	0	0	0	0	0	0	0	0	0	0	0	0	0	0	0	0	0	0	0	0	0	0	0	0	0	0	0
85aa6a9b5f79602c56b8f8858b6ed637	ed637	0	0	0	0	0	0	0	0	0	0	0	0	0	0	0	0	0	0	160	0	112	0	0	0	0	0	0	0	0	0	0	0	0	0	0	0	0	0	0	0	0	0	0	0	0	0	0	0
85417b138b3f406a541d6256e62408b6	408b6	0	0	0	0	0	0	0	0	0	0	0	0	0	0	0	0	0	0	0	0	0	87	0	0	0	0	0	44	0	0	0	0	0	0	0	0	0	0	0	0	0	0	0	0	0	0	0	0
8523300e9fed82e90fbb3f84694d10e9	d10e9	0	0	0	0	0	0	0	0	0	0	0	0	0	0	0	0	0	39	0	0	0	133	0	0	297	0	0	31	0	0	0	0	0	0	0	0	0	0	0	0	0	0	0	0	0	0	0	0
84de559d8e9b99831d1fb7030aa959c2	959c2	0	0	0	0	0	0	0	0	0	0	0	0	0	0	0	0	0	31	0	0	265	0	0	0	0	0	0	0	0	0	0	0	0	0	0	0	0	0	0	0	0	0	0	0	0	0	0	0
84a065a19bcffe47a4442d4002787d15	87d15	0	0	0	0	0	0	0	0	0	0	0	4	0	0	0	0	0	0	0	0	0	0	0	0	0	0	0	0	0	0	0	0	0	0	0	0	0	0	0	0	0	0	0	0	0	0	0	0
843800661234aff78496a90e48ccbffb	cbffb	0	0	0	0	0	0	0	0	0	0	0	0	0	29	0	0	0	0	45	0	0	0	0	0	0	0	0	0	0	0	0	0	0	0	0	0	0	0	0	0	0	0	0	0	0	0	0	0
84353a7b6540f8e300ae96efaec4a16b	4a16b	0	0	0	0	32	0	0	0	0	0	0	0	0	51	0	0	0	73	14	89	0	0	0	0	0	0	0	0	223	0	0	0	0	0	0	0	105	0	0	0	18	0	0	0	0	0	0	0
8419cdf093fd195703c37b3a26d83b0e	83b0e	0	0	0	0	0	0	0	0	0	0	0	0	0	0	0	0	0	0	0	0	0	0	0	0	0	0	0	0	0	0	0	0	0	0	0	0	0	0	0	0	0	0	0	0	0	0	0	0
8415684ba1c280dbeed41f2e08776981	76981	0	0	0	0	0	0	0	0	0	0	0	0	0	0	0	0	0	0	0	0	0	0	0	0	0	0	0	0	0	0	0	0	0	0	0	0	0	0	0	0	0	0	0	0	0	0	0	0
8412998a18a93849f62ad06c54c5164f	5164f	0	0	0	0	0	0	0	0	0	0	0	0	0	0	0	0	0	0	0	0	0	0	0	0	0	0	10	0	0	0	0	0	0	0	0	0	0	0	0	0	0	0	0	0	0	0	0	0
837477b8db9a1b5f5b6903204b35bac1	5bac1	0	0	0	0	0	0	0	0	0	0	0	58	0	0	0	0	0	0	0	0	0	0	0	0	0	0	0	0	0	0	0	0	0	48	0	0	0	0	0	0	0	0	0	0	0	0	0	0
835278575553ff440d590fa1b5aeee9c	eee9c	0	0	0	0	134	0	0	0	0	0	0	0	0	0	0	0	0	0	0	0	51	0	0	0	0	0	0	0	0	0	0	0	0	0	0	0	0	0	0	0	0	0	0	0	0	0	0	0
829440e149dc8a58037d787c1adbb148	bb148	0	0	0	0	0	0	0	0	0	0	0	0	0	0	0	0	0	79	0	0	0	0	0	0	0	0	0	0	0	0	0	0	0	856	0	0	0	0	0	0	0	0	0	0	0	0	0	0
814e1b5abc7796822b274fa8cccaafb5	aafb5	0	0	0	0	0	0	0	0	0	71	0	0	0	0	0	0	0	0	0	0	0	0	0	0	0	0	0	0	0	0	0	0	0	0	0	0	0	0	0	0	0	0	72	0	0	0	0	0
8113e1be4f30dde9e18a66ea25f31de2	31de2	0	0	0	0	0	0	0	0	0	0	0	0	0	0	0	0	0	15	0	0	0	0	0	0	0	0	0	0	0	0	0	0	0	0	0	0	0	0	0	0	0	0	0	0	0	0	0	0
80ed962970fa48532aea38b8de1abfc9	abfc9	0	0	0	0	0	0	0	0	0	0	0	0	0	0	0	0	0	0	0	0	50	0	0	0	0	0	0	0	0	0	0	0	0	0	0	0	0	0	0	0	0	0	0	0	0	0	0	0
80b4420fbea2f3bbfe70ad9649f9f859	9f859	0	0	0	0	0	0	0	0	9	0	0	0	0	0	0	0	0	0	0	71	0	0	0	0	0	0	0	323	0	0	0	0	0	172	0	0	0	0	0	1063	0	1277	0	0	0	0	0	0
808a0e69f01335629f9a5263e8e2c65e	2c65e	0	0	0	0	0	0	0	0	0	0	0	0	0	0	0	0	0	0	0	24	0	0	0	0	0	0	0	0	0	0	0	0	0	0	0	0	0	0	0	0	0	0	0	0	0	0	0	0
807a30daca6be05e5aa797e3411bf1a9	bf1a9	0	2127	0	0	0	0	0	0	0	0	0	0	0	0	3833	0	0	0	0	0	0	0	0	0	0	0	0	0	0	636	0	0	0	0	0	0	0	0	0	0	0	0	0	0	1226	0	0	0
8075dc65a527b94f6bc3e5b98b33176f	3176f	0	0	0	0	0	0	0	0	0	0	0	0	0	0	0	0	0	0	0	0	0	0	0	0	0	0	0	0	0	0	0	0	0	0	0	32	0	0	0	0	8	0	0	0	0	0	0	0
803fbb12b1ec415a4602e71a9cee0741	e0741	0	0	0	0	0	0	0	0	0	0	0	0	0	0	0	65	0	0	0	0	0	0	0	0	0	0	0	0	0	0	0	59	0	0	0	0	0	0	0	0	0	0	0	0	0	0	0	0
7f0d91c0616f9923fa3eb586a95be55c	be55c	0	0	0	0	0	0	0	0	0	0	0	0	0	0	0	0	0	31	0	0	0	46	0	0	0	0	0	0	0	0	0	0	0	0	0	0	0	0	0	0	0	0	0	0	0	0	0	0
7ed0d8ed4d60ccb28357b57d7d26bea1	6bea1	0	0	0	0	0	0	0	0	0	0	0	0	0	0	0	0	0	0	0	0	12	0	0	0	0	0	0	0	0	0	0	0	0	0	0	0	0	0	0	0	0	0	0	0	0	0	0	0
7ea01de4707e263466012ddca5480649	80649	0	0	0	0	0	0	0	0	0	0	0	0	0	0	0	0	0	20	0	19	0	0	0	0	0	0	0	0	0	0	0	0	0	0	0	0	0	0	0	0	0	0	0	0	0	0	0	0
7e96a0dbd64f1f4f92b46af9ba1776fc	776fc	0	0	0	0	0	0	0	0	0	0	0	0	0	0	0	0	0	0	37	0	0	0	0	0	0	0	0	0	0	0	0	0	0	0	0	0	0	0	0	0	0	0	0	0	0	0	0	0
7e87f0401444d57c0917297b8576a8e9	6a8e9	0	0	0	11	9	0	0	0	0	0	0	0	0	0	0	0	0	0	0	0	0	0	0	0	0	21	0	0	0	0	0	0	0	0	0	0	0	0	0	0	0	0	0	0	0	0	0	0
7e21471cd561170d0eff8eae853e3e40	e3e40	0	0	0	0	16	20	0	0	0	0	0	0	0	0	0	0	0	0	0	0	0	0	0	0	0	0	0	0	0	0	0	0	0	0	0	0	0	0	0	0	0	0	44	0	0	0	0	0
7d93f95c72b153422dd6c6baa226f807	6f807	0	0	0	0	0	0	0	0	0	0	0	0	0	0	0	0	0	0	0	0	0	0	0	0	0	0	0	0	0	0	0	0	0	0	0	0	0	0	0	0	0	0	0	0	0	2452	0	66
7d653a9d2994c057aa290ccbf14a4b58	a4b58	0	0	0	0	0	0	0	0	0	31	0	0	0	0	0	0	0	0	0	0	0	0	0	0	0	0	0	206	0	0	0	0	0	0	0	15	0	0	0	0	650	0	0	0	0	0	0	0
7d58bdfce7c7b8d540252f5f3fb97e29	97e29	0	0	0	0	0	0	0	0	0	0	0	0	0	0	0	0	0	0	0	69	0	0	0	0	0	0	0	0	0	0	0	0	0	0	0	0	0	0	0	0	0	0	0	0	0	0	0	0
7d58a47038a72175c977c68568bb5f40	b5f40	0	0	0	0	0	0	0	0	0	0	0	0	0	0	0	0	0	0	0	0	0	0	0	0	0	0	0	0	0	0	0	0	0	0	0	0	0	0	0	0	0	0	0	0	0	0	21	0
7d45bad6d0bdfd31a2e6ce55096c79cb	c79cb	0	0	0	0	0	0	0	0	0	0	0	0	0	0	0	0	0	0	329	0	136	0	0	0	0	0	0	0	0	0	0	0	0	0	0	0	0	0	0	0	0	0	0	0	0	0	0	0
7d3e6165a63eb0781de857786e854c81	54c81	0	0	0	0	0	0	0	0	0	0	0	0	0	0	0	0	0	0	0	0	0	0	0	0	0	0	0	0	0	0	0	0	0	0	0	0	0	0	0	0	0	0	0	0	0	0	0	0
7c8c91c6431aa0b36c83ebed6534e619	4e619	0	0	0	0	0	0	0	0	0	0	0	0	0	0	0	18	0	0	0	0	0	0	0	0	0	0	0	0	0	0	0	767	0	0	0	0	0	0	0	0	0	0	0	0	0	0	0	0
7c7856c9460970b462393122b44396eb	396eb	0	0	0	0	0	0	0	0	0	0	0	0	0	0	0	0	63	0	0	0	0	0	0	0	0	0	0	0	0	0	0	0	0	0	0	0	0	0	0	0	0	0	0	0	0	0	0	136
7c69690b2fb0c0f0df3806502460d875	0d875	0	0	0	0	29	0	0	0	0	0	0	0	49	0	0	31	0	49	0	123	0	252	0	0	0	544	0	700	0	0	0	0	0	0	0	210	0	38	0	0	0	0	45	0	0	0	0	0
7bc1b5f91fdc4999179d35258e732c1a	32c1a	0	0	0	0	0	0	0	0	0	0	0	0	0	0	0	0	0	0	0	483	25	0	0	0	0	0	0	0	0	0	0	0	0	0	2276	212	0	0	0	0	0	0	0	0	0	0	0	0
7b6cf9f7f45d06b7cb2199e6b564005b	4005b	0	0	0	0	0	0	0	0	0	0	0	0	0	171	0	0	0	0	0	0	0	0	0	0	0	0	0	0	35	0	0	0	0	0	0	0	0	0	0	0	0	0	0	0	0	0	0	0
7b560c8e074657c02c9cb0cc04c0e6d1	0e6d1	0	0	0	0	0	0	0	0	0	0	0	0	0	0	0	0	0	0	0	28	0	0	0	0	0	0	0	0	0	0	0	0	0	0	0	0	0	0	0	0	0	0	0	0	0	0	0	0
7b3d801dbac9d9a05224d5800b1ef79e	ef79e	0	0	0	0	0	0	0	0	0	0	0	0	0	0	0	0	0	0	0	0	0	0	0	0	0	0	0	20	0	0	0	0	0	0	0	0	0	0	0	0	0	0	0	0	0	0	0	0
7abd350355f3956ca959b008ca1c3d83	c3d83	0	0	0	0	0	0	0	0	0	0	0	0	0	0	0	0	0	0	0	0	33	0	0	0	0	0	23	0	0	0	0	0	0	0	0	0	0	0	0	0	0	0	0	0	0	0	0	0
7ab978859136bd73b6b0762b2014ce3f	4ce3f	0	0	0	0	0	0	0	0	0	0	0	14	0	0	0	0	0	279	50	169	0	351	0	0	68	0	0	265	0	0	0	0	0	0	0	0	28	0	0	0	0	0	177	0	0	0	0	0
7a7dae8434074a51abcd78ab7dab6a5f	b6a5f	0	0	0	0	0	0	0	0	0	0	0	0	0	0	0	0	0	0	0	0	0	0	0	0	0	0	0	0	0	0	0	0	0	0	0	23	0	0	0	0	0	0	0	0	0	0	0	0
7a613700015d1292a6e842ada0c228d6	228d6	0	0	0	0	0	0	0	0	0	0	0	0	0	0	0	0	0	0	0	0	0	0	0	0	0	0	0	0	0	0	0	0	0	0	0	0	0	0	0	0	0	0	0	0	0	0	0	0
79f372ab6249d62279e18adecba2e8d3	2e8d3	0	0	0	0	0	0	0	0	0	0	0	0	0	0	0	0	0	0	0	0	25	0	0	0	0	0	0	0	0	0	0	0	0	0	0	0	0	0	0	0	0	0	0	0	0	0	0	0
79c7eb2b688ba6f7206eaf6de8a3daec	3daec	0	0	0	0	0	0	0	0	0	0	0	0	0	0	0	0	0	0	0	0	0	0	0	0	0	0	0	0	0	0	0	0	0	0	0	0	0	0	0	0	0	0	0	0	0	0	66	0
79c6caebb5e65e969ffc8369457d5e68	d5e68	0	0	0	0	0	0	0	0	0	0	0	0	0	55	0	0	0	49	0	235	0	0	0	0	0	0	0	0	0	0	0	0	0	0	0	0	0	0	0	0	0	0	0	0	0	0	18	0
79acbf8b1b2e10f165d61a3eba39415b	9415b	0	0	0	0	0	0	0	0	0	0	0	0	0	0	0	0	0	0	53	74	0	0	0	0	0	0	0	0	0	0	0	0	0	0	0	0	0	0	0	0	0	0	0	0	0	0	0	0
78938e0eef8eeda2eebf16b03f100665	00665	0	0	0	0	0	0	0	0	0	0	0	0	0	0	0	0	0	0	0	0	0	0	0	0	0	0	0	0	0	0	0	0	0	0	0	0	0	0	0	0	0	0	0	0	0	0	0	0
782c78d749f92acef638c4701e5af043	af043	0	0	0	0	0	0	0	0	0	0	0	0	0	0	0	0	0	0	0	0	0	0	0	0	0	0	0	0	0	0	0	0	0	0	0	0	0	0	0	0	0	0	0	0	0	0	0	0
78280c550f57b8e9471085bda64ca484	ca484	0	0	0	0	0	0	0	0	0	0	0	0	34	0	0	0	0	0	0	46	0	0	0	0	0	0	0	0	0	0	0	0	0	0	0	0	0	0	0	0	0	0	0	0	0	0	0	0
78257f151e0fc0cb2ad0c563f66b262c	b262c	0	0	0	0	0	0	0	0	0	0	0	0	0	0	0	0	0	0	23	70	34	0	0	0	0	0	0	0	0	0	0	0	0	0	0	0	0	0	0	0	0	0	0	0	0	0	0	0
77f6dfcb85c11c5b768f4b99ec476a40	76a40	0	0	0	8	0	0	0	0	0	0	0	0	0	0	0	0	0	0	0	0	0	0	0	0	0	0	0	0	0	0	0	0	0	0	0	132	0	0	0	0	0	0	0	0	0	0	0	0
77ea4635dbecec1622d2ceeaa6fe4928	e4928	0	0	0	0	0	0	0	0	0	0	0	0	0	0	0	0	0	0	0	92	0	0	0	0	0	0	0	0	0	0	0	0	352	0	0	0	0	0	0	0	0	0	0	0	0	0	0	0
77931f555ec91f95af769ee3b3bebdae	ebdae	0	0	0	0	0	0	0	0	0	0	0	0	0	0	0	0	0	0	0	0	60	0	0	0	0	0	0	0	0	0	0	0	0	0	0	0	0	0	0	0	0	0	0	0	0	0	0	0
77739026e9ffe6b5ce680d77cb104e05	04e05	0	0	0	0	0	0	0	0	0	0	0	0	0	0	0	0	0	34	0	487	47	0	0	0	0	0	0	0	0	0	0	0	0	0	0	0	0	0	0	0	0	0	0	0	0	0	0	0
774f461f36ab5e58d934a70ee6c63e0a	63e0a	0	0	0	0	0	0	0	0	0	0	0	0	0	0	0	0	0	0	0	0	0	0	0	0	0	0	0	0	0	0	0	0	0	0	0	0	0	0	0	0	0	0	0	0	0	0	0	0
770a60b3ad6f9580205d72a4757f757e	f757e	0	0	0	0	0	0	0	0	0	0	0	0	0	0	0	0	0	0	0	0	0	0	0	0	0	0	0	0	0	0	0	0	0	30	0	0	0	119	0	0	54	0	275	0	0	0	0	0
76ad7d9d2c9c88cb67441152569a1900	a1900	0	0	0	0	0	0	12	0	0	0	0	0	0	0	0	0	0	0	0	0	0	0	0	0	0	0	0	0	0	0	0	48	0	0	0	0	0	0	0	0	0	0	0	0	0	0	0	0
7698f9c0d75c069f9106816f6a92271f	2271f	0	0	0	0	0	0	0	0	0	0	0	0	0	0	0	0	0	0	0	0	0	0	0	0	0	0	0	0	0	0	0	0	0	0	0	0	0	0	0	0	0	0	0	0	0	0	0	0
767ca2b85d7bd828e23ecf51180d6d02	d6d02	0	0	0	0	0	0	0	0	0	0	0	0	0	0	0	0	0	0	44	0	0	0	0	0	0	31	0	0	0	0	0	0	0	0	0	29	0	0	0	0	86	0	0	0	0	0	0	0
767a77190c97407b538cd126046e21c9	e21c9	0	0	0	52	0	0	0	11	0	0	0	0	0	0	0	0	0	240	208	353	0	0	0	0	0	70	0	0	0	0	0	0	0	0	595	138	52	0	0	0	22	0	0	0	0	0	0	0
7667c50fa0b8cf2500a3484cce54e9ea	4e9ea	0	0	0	0	0	0	0	0	0	0	0	0	0	0	0	0	0	0	0	0	0	0	0	0	0	54	0	128	0	0	0	0	0	21	0	0	0	0	0	0	0	0	0	0	0	0	0	0
75e35a4bcbc45f86fea6a44d2f4f3864	f3864	0	0	0	0	0	0	0	0	0	0	0	0	0	0	0	0	0	0	0	0	40	0	0	0	0	0	0	0	0	0	0	0	0	0	0	0	0	0	0	0	0	0	0	0	0	0	0	0
75ceb6869799a6cae7d87bd2b95750d9	750d9	0	0	0	26	0	0	0	0	0	15	0	0	20	0	0	0	0	0	0	0	0	0	0	0	0	0	0	0	0	0	0	0	0	0	0	0	0	0	0	0	0	0	0	0	0	0	0	0
7580e0afeb2d2724ca0bca4e187847ac	847ac	0	0	0	0	0	0	0	0	0	0	0	0	0	0	0	0	0	0	0	0	0	0	0	0	0	0	47	0	0	0	0	0	0	0	1168	0	21	0	0	0	0	0	0	0	0	0	0	0
757a924900f7372af3d6d3c5c0f55449	55449	0	0	0	0	0	0	0	0	0	0	0	0	0	0	0	0	0	0	0	19	0	0	0	0	0	0	0	0	0	0	0	0	0	0	0	0	0	0	0	0	0	0	0	0	0	0	0	0
757622684487a5beb3a8cdd13454f5bd	4f5bd	0	0	0	13	0	0	0	0	0	0	0	0	0	0	0	0	0	0	0	0	0	95	0	0	0	0	0	0	0	0	0	0	0	0	337	0	0	0	0	0	0	0	0	0	0	0	0	0
755588bc04311b0eef7eb8bb036854c8	854c8	0	0	0	0	0	0	0	0	0	0	0	0	0	0	0	0	0	0	0	0	0	0	0	0	0	0	0	0	0	0	0	0	0	0	0	0	0	0	0	0	0	0	0	0	0	0	0	0
754d586ada2f01d83689888ced09b934	9b934	0	0	0	0	0	0	0	0	0	0	0	0	0	0	0	0	0	0	0	0	0	0	0	0	0	0	0	0	0	0	0	0	0	0	0	0	0	0	0	0	0	0	0	0	0	0	0	0
7548e20240c65ae73eb3f6b25ae134a4	134a4	0	0	0	0	0	0	0	0	0	0	0	0	0	0	0	0	0	125	96	0	0	0	0	0	0	0	0	0	0	0	0	0	0	0	0	0	0	0	0	0	0	0	0	0	0	0	0	0
74e540507c1631e5367a8de2e67b6cea	b6cea	0	0	0	0	0	0	0	0	0	0	0	0	0	0	0	0	0	0	1744	0	3753	0	0	0	0	0	0	0	0	0	0	0	0	0	0	0	0	0	0	0	0	0	0	0	0	0	0	0
74dc75bf23f23d5512a0de19de91e3a3	1e3a3	0	0	0	0	0	0	0	0	0	0	0	0	0	0	0	0	0	0	0	35	0	0	0	0	0	0	0	0	0	0	0	0	0	0	0	0	0	0	0	0	0	0	0	0	0	0	0	0
74d139eb5929b47a855a48c4db571cd6	71cd6	0	0	0	0	0	0	0	0	0	0	0	0	0	0	0	0	0	0	0	0	0	0	0	0	0	0	0	0	0	0	0	0	0	0	0	0	0	0	0	0	169	0	0	0	0	0	0	0
749c18384e87301e4c1e0374d6841877	41877	399	0	0	0	0	0	0	0	0	0	0	0	0	1637	0	0	0	0	0	0	0	0	0	0	0	0	0	0	52	0	0	0	0	0	0	0	0	0	0	0	0	0	0	114	0	0	0	0
745703454c3f6b562e9903f4204cc6f9	cc6f9	0	0	0	0	0	0	0	0	0	0	0	0	0	0	0	0	0	0	0	42	0	0	0	0	0	0	0	0	0	0	0	0	0	0	0	0	0	0	0	0	0	0	0	0	0	0	0	0
743747b5b04c3076ffb6b856c5293c4e	93c4e	0	0	0	0	0	0	0	0	0	0	0	0	0	0	0	0	0	0	0	0	0	104	0	0	0	34	0	0	0	0	0	0	0	0	0	0	0	0	0	0	0	0	0	0	0	0	0	0
73d4cde05a13164dc8c6be68279375c3	375c3	0	0	0	0	0	0	0	0	0	0	0	0	0	0	0	0	0	0	0	0	0	0	0	0	0	36	0	26	0	0	0	0	0	0	0	0	0	0	0	0	0	0	0	0	0	0	12	0
73cec8457c4ac3f822bc7823ca58af09	8af09	0	0	0	0	0	0	0	0	0	0	0	0	0	0	0	0	0	0	0	53	0	0	0	0	0	0	0	0	0	0	0	0	0	0	0	0	0	0	0	0	0	0	0	0	0	0	0	0
73658ad6e4b053d80027ac51e71c5e08	c5e08	0	0	0	0	0	0	0	0	0	0	0	0	0	0	0	0	0	0	0	0	0	0	0	0	0	0	0	0	0	0	0	0	0	0	0	0	0	0	0	0	0	0	0	0	0	0	0	0
7346b1ffe8e042a98830ae37fec620d2	620d2	0	0	0	0	0	0	0	0	0	0	0	0	0	0	0	1020	0	0	0	0	0	0	0	0	0	0	0	0	0	0	0	207	0	0	0	0	0	0	0	0	0	0	0	0	0	0	0	0
72ac768d22681326604e253521b16a83	16a83	0	0	0	0	0	0	0	0	0	0	0	0	0	0	0	0	0	0	0	0	0	0	0	0	0	0	0	14	0	0	0	0	0	0	0	25	34	0	0	0	1135	0	0	0	0	0	0	0
729bb2eaae3ae9e868462b98dee26c85	26c85	0	0	0	0	0	0	0	0	0	0	0	0	0	0	0	0	0	0	0	0	0	0	0	0	0	31	0	0	0	0	0	0	0	0	0	0	0	0	0	0	0	0	0	0	0	0	0	0
722690984c887653d7cf551b236491fc	491fc	0	0	0	0	77	0	0	0	33	0	0	0	0	0	0	0	0	0	0	0	0	0	0	0	0	0	38	0	0	0	0	0	0	0	0	0	0	0	0	0	0	0	0	0	0	0	0	0
71b5e78241e507627a032cedfadfaa22	faa22	0	0	0	0	0	0	0	0	0	0	0	0	0	284	0	0	0	0	0	0	0	0	0	0	0	0	0	0	0	0	0	107	0	0	0	0	0	0	0	0	0	0	0	0	0	0	0	0
717059bcee5d31ce391cc1b263a17d14	17d14	0	0	0	0	0	0	0	0	0	0	0	0	28	0	0	0	0	0	0	0	0	0	0	0	0	0	0	0	0	0	0	0	0	0	336	0	0	0	0	0	0	0	0	0	0	0	0	0
714b60a3187b660f99c897bb08525b7a	25b7a	0	0	0	0	0	0	0	0	0	0	0	0	0	0	0	0	0	0	0	0	15	216	0	0	0	0	0	146	0	0	0	0	0	0	0	0	0	84	0	0	0	0	0	0	0	0	0	0
712169f0bea94cd7869d00fb436f4bb3	f4bb3	0	0	0	0	0	0	0	0	0	0	0	0	0	0	0	0	0	0	17	0	0	0	0	0	0	0	0	0	0	0	0	0	0	0	0	0	0	0	0	0	0	0	0	0	0	0	0	0
711b2f8a2eeb9d511c6d8125d154e084	4e084	0	0	0	0	0	0	0	0	0	0	0	0	0	0	0	0	0	0	0	0	0	0	0	0	0	0	0	0	0	0	0	0	0	0	0	0	0	0	0	0	0	0	0	0	0	0	0	0
70f5f542f16baeab58fb12d879ccef8b	cef8b	0	0	0	0	0	0	0	0	0	0	0	0	0	0	0	0	0	0	0	0	0	0	0	0	0	0	0	0	0	0	0	0	0	0	0	0	0	0	0	0	0	0	0	0	0	0	0	0
70e69439613c2f12bf114a6013222e89	22e89	0	0	0	0	22	0	0	0	16	9	0	0	0	0	0	0	0	0	0	0	0	0	0	0	0	0	0	0	0	0	0	0	0	0	0	0	0	0	0	89	0	0	0	0	0	0	0	0
70939ed16711a5f3b440740810981ebe	81ebe	0	0	0	0	0	0	0	0	0	0	0	0	0	0	0	0	0	0	0	0	0	0	0	0	0	123	0	0	0	0	0	0	0	0	0	584	0	0	0	0	0	0	0	0	0	0	0	0
7079cb2b679f07c2c9c697cacfb0a5cb	0a5cb	0	0	0	0	0	0	0	0	0	0	0	0	0	0	0	0	0	0	0	0	0	0	0	0	0	30	0	0	0	0	0	0	0	0	0	0	0	0	0	0	30	0	0	0	0	0	0	0
70762fe0caacd83ad7f70a430e1bfa61	bfa61	0	0	0	0	0	0	0	0	0	0	0	0	0	0	0	0	0	0	0	0	0	0	0	0	0	0	0	0	0	0	0	0	0	0	0	0	0	0	0	0	0	0	0	0	0	0	0	0
7012dcca79d60c2e41017e9a65b55159	55159	0	0	0	0	0	0	0	0	0	0	0	0	0	0	0	0	0	0	0	0	0	0	0	0	0	0	0	0	0	0	0	0	0	0	0	0	0	0	0	0	0	0	0	0	0	0	0	0
6ff569b6830299781ec54c1be9201ca4	01ca4	0	0	0	0	0	0	0	0	0	0	0	0	0	0	0	0	0	0	0	0	0	41	0	0	166	0	0	41	0	0	0	0	0	0	0	0	0	0	0	0	0	0	0	0	0	0	0	0
6f8f622190df9c8cdefc9102eb43e38d	3e38d	0	0	0	0	0	0	0	0	0	0	0	0	0	0	0	0	0	0	0	0	0	0	0	0	0	0	0	0	0	0	0	0	0	0	0	0	0	0	0	0	0	0	0	0	0	0	0	0
6ee202aa9abf7f4978aab0220c9790f9	790f9	0	0	0	0	0	0	0	0	0	0	0	0	0	0	0	0	0	0	85	84	0	0	0	0	0	0	0	0	0	0	0	0	0	0	0	0	0	0	0	0	0	0	0	0	0	0	0	0
6ececf039182a98c02e6c0ca3cc08fec	08fec	0	0	0	0	0	0	0	0	0	0	0	0	0	0	0	0	0	0	0	0	0	0	0	0	0	0	0	0	0	0	0	0	0	0	0	0	0	0	0	0	0	0	0	0	0	0	0	0
6e95adb2cf1f5365d167ad41a22ae49b	ae49b	0	0	0	0	0	0	0	0	0	0	0	0	0	0	0	0	0	0	0	0	0	0	0	0	0	0	0	0	0	0	0	0	0	0	0	0	0	0	0	0	0	0	0	0	0	0	0	0
6e86291352a1816c9dc65c16217fb7a7	fb7a7	0	0	0	0	0	0	0	0	0	0	0	0	0	0	0	41	0	0	0	0	0	0	0	0	0	0	0	0	0	0	0	100	0	0	0	0	0	0	0	0	0	0	0	0	0	0	0	0
6e6995e37164cbefdd9cf027dc0ddc7a	ddc7a	0	0	0	0	0	0	0	0	0	0	0	0	0	0	0	0	0	0	0	0	20	0	0	0	0	0	0	0	0	0	0	0	0	0	0	0	0	0	0	0	0	0	0	0	0	0	0	0
6e07b94756e1a1472e1ac66909ed2463	d2463	0	0	0	0	0	0	0	0	0	0	0	0	0	0	0	0	0	0	0	36	0	0	0	0	0	0	0	0	0	0	0	0	0	0	0	0	0	0	0	0	0	0	0	0	0	0	22	0
6dfe595b5b324b52d1fc2ec7ab8a018b	a018b	0	0	0	0	0	0	0	0	0	0	0	0	0	0	0	0	0	91	0	0	0	0	0	0	0	0	0	0	0	0	0	0	0	0	0	0	0	0	0	0	0	0	0	0	0	0	0	0
6dfa412496bd931a756284d65d7779a0	779a0	0	0	0	0	0	0	0	0	0	0	0	0	0	19	0	0	0	0	42	0	37	0	0	0	0	0	0	0	0	0	0	0	0	0	0	0	0	0	0	0	0	0	0	0	0	0	0	0
6d8ca2e91171dcaa498fe94d581894b4	894b4	0	0	0	53	20	0	0	43	13	0	0	38	0	0	0	0	0	223	39	0	0	0	0	0	0	82	72	0	0	0	0	0	550	336	0	97	392	0	0	0	365	0	0	0	0	0	0	0
6d68e441de929943ce799866adb3c77d	3c77d	0	0	0	0	0	0	0	0	0	0	0	0	0	0	0	0	0	0	40	0	0	0	0	0	0	0	0	0	0	0	0	0	0	0	0	68	0	0	0	0	0	0	0	0	0	0	0	0
6d2ea10f974feb22c7cdc82c0389de37	9de37	101	0	0	0	0	0	0	0	0	0	0	0	0	156	0	0	0	0	0	0	0	0	0	0	0	0	0	0	555	0	0	0	0	0	0	0	0	0	0	0	0	0	0	181	0	0	0	0
6cfb0f00a13841fbf03c19049cfde2a2	de2a2	0	0	0	0	0	0	0	0	0	0	0	0	0	0	0	0	0	0	0	0	0	0	0	0	0	0	0	0	0	0	0	0	0	0	0	0	0	0	0	0	0	0	0	0	0	0	0	0
6cbc017aaa611c119b286461320037f9	037f9	0	0	0	0	0	0	0	0	0	0	0	0	38	0	0	0	0	0	0	0	0	0	0	0	0	0	0	0	0	0	0	0	0	0	0	49	15	0	0	0	54	0	0	0	0	0	0	0
6bfe7bdb8c3de735586ce83dce88aad2	8aad2	0	0	0	15	0	0	0	0	0	0	0	0	0	0	0	0	0	0	0	0	0	0	0	0	0	0	0	0	0	0	0	0	0	0	0	0	0	0	0	0	0	0	0	0	0	0	0	0
6b7b7dab73f9596cbdfeb61efa9a42cd	a42cd	25	44	3111	41	30	0	523	32	43	15	0	0	0	0	0	179	6944	0	0	0	0	0	150	2609	0	0	0	0	0	0	0	379	6907	0	0	0	0	0	0	0	0	0	0	0	0	0	0	4903
6b43907d71372ab7dd5202a956b4b12c	4b12c	0	0	0	0	0	0	0	0	0	0	0	0	0	0	0	0	0	0	0	0	0	0	0	0	0	0	0	0	0	0	0	0	0	0	0	0	0	0	0	0	0	0	0	0	0	0	0	0
6b2c119ca6b78ac8616e03145f6a3c10	a3c10	0	0	0	0	0	0	0	0	0	0	0	0	0	0	0	0	0	0	0	0	0	0	0	0	0	0	0	0	0	0	0	0	0	0	0	0	0	0	0	0	0	0	0	0	0	0	0	0
6a6ab36e9e3bee08dfab898683d21228	21228	0	0	0	0	0	0	0	0	0	0	0	0	0	0	0	0	0	0	94	0	165	0	0	0	0	0	0	0	0	0	0	0	0	0	0	0	0	0	0	0	0	0	0	0	0	0	0	0
6a6849084c2a58cb343062df82909c1e	09c1e	0	0	0	0	0	0	0	0	0	0	0	0	0	0	0	0	0	0	15	0	0	0	0	0	0	0	0	0	0	0	0	0	0	0	0	0	0	0	0	0	0	0	0	0	0	0	0	0
6a3afa0b2e58031f7a587886e31f07d7	f07d7	0	0	0	0	0	0	0	0	0	0	0	0	0	0	0	0	0	0	0	119	0	0	0	0	0	0	0	0	0	0	0	0	0	0	0	0	0	0	0	0	0	0	0	0	0	0	0	0
6a02b5a201571369cfb69c55d9687f0d	87f0d	0	0	0	0	0	0	0	0	0	0	0	0	0	0	0	0	0	0	0	0	0	0	0	0	0	0	0	0	0	0	0	0	0	0	0	0	0	0	0	0	0	0	0	0	0	0	0	0
695a546e7b0cb5e56949a8110161f707	1f707	0	0	0	0	0	0	0	0	0	0	0	0	0	0	0	0	0	0	0	0	79	0	0	0	0	0	0	0	0	0	0	0	0	0	0	0	0	0	0	0	0	0	0	0	0	0	0	0
68b4d58414ec44ddfe6a95aa4a9192fb	192fb	0	0	0	0	0	0	0	0	0	0	0	0	0	27	0	0	0	0	0	0	0	0	0	0	0	57	0	0	0	0	0	0	0	0	0	0	15	0	0	0	0	0	0	0	0	0	0	0
687f4f349461d72956474e9511c1bc9e	1bc9e	0	0	0	0	12	0	0	0	45	0	0	0	0	0	0	0	0	0	0	0	57	0	0	0	0	0	0	0	0	0	0	0	0	46	0	0	0	0	0	0	0	0	0	0	0	0	0	0
687e57b0bc9bf3ae142d181d017ece85	ece85	0	0	0	0	0	0	0	0	0	0	0	0	0	0	0	0	0	0	0	0	0	0	0	0	0	0	0	0	0	0	0	0	0	0	0	0	0	0	0	0	0	0	0	0	0	0	0	0
687077ac38a092355cf7ff6ce2dfe4f0	fe4f0	0	0	0	33	30	0	0	0	0	0	0	0	0	0	0	0	0	187	0	133	0	0	0	0	23	0	153	0	0	0	0	0	0	331	0	0	0	0	0	220	39	0	0	0	0	0	0	0
67c7cbb25d97d8c6a1548413784b01ff	b01ff	0	0	0	0	0	0	0	0	0	0	0	0	0	0	0	0	0	29	0	0	0	0	0	0	0	0	0	0	0	0	0	0	0	93	0	0	11	0	0	0	0	0	0	0	0	0	0	0
67242c60c219f951b2fbbdfdac4e39cc	e39cc	0	0	0	0	0	0	0	0	0	0	0	0	0	0	0	0	0	0	0	0	0	0	0	0	0	36	0	42	0	0	0	0	0	0	0	26	0	0	0	0	0	0	0	0	0	0	0	0
66e67ff0f828566c87f576e5700c52f7	c52f7	0	0	0	0	0	0	0	0	0	0	0	0	0	0	0	0	0	0	0	0	0	70	0	0	0	0	0	0	0	0	0	0	0	0	0	0	0	0	0	0	0	0	0	0	0	0	0	0
6680cc2e7e0253ccc9b39fc7ab2e78a6	e78a6	0	0	0	0	0	0	0	0	0	0	0	0	0	0	0	0	0	0	0	0	0	0	0	0	0	0	0	0	0	0	0	0	0	0	0	0	0	0	0	0	0	0	0	0	0	0	0	0
65cf0190edd540f09e86169c43aed901	ed901	0	0	0	0	0	0	0	0	0	0	0	0	0	0	0	0	0	0	0	0	0	20	0	0	136	0	0	0	0	0	0	0	0	0	0	0	0	0	0	0	0	0	0	0	0	0	0	0
65150778eedf536dc7b80311a83849c0	849c0	3373	50	51	1242	0	143	63	0	0	0	0	0	0	76	0	0	0	0	0	0	0	0	0	0	0	0	0	0	0	0	0	0	0	0	0	0	0	0	0	0	0	0	0	0	18	0	0	0
650038c4b9aaa267e52f0b08998f57f3	f57f3	0	0	0	0	0	0	0	0	0	0	0	0	0	0	0	0	0	73	0	0	0	0	0	0	0	0	0	0	0	0	0	0	0	9	0	0	0	0	0	0	0	0	0	0	0	0	0	0
64ef2faeda68609f87c998a584ca4baa	a4baa	0	0	0	0	0	0	0	0	0	0	0	0	0	0	0	0	0	0	30	52	0	0	0	0	0	0	0	0	0	0	0	0	0	0	0	0	0	0	0	0	0	0	0	0	0	0	0	0
647c1945a1f171dddef4dedcbfb3c79f	3c79f	0	0	0	0	0	0	0	0	0	0	0	0	0	0	0	0	0	0	0	0	0	0	0	0	0	0	0	0	0	0	0	0	0	0	0	0	0	0	0	0	0	0	0	0	0	0	0	0
63f284512905ba7c013147aad202979b	2979b	0	0	0	0	0	0	0	0	0	0	0	0	0	0	0	0	0	0	0	0	0	0	0	0	0	0	0	0	0	0	0	0	0	0	0	0	0	0	0	0	0	0	0	0	0	0	0	0
63b4c56b78ec9f12de15b0d43373eeb6	3eeb6	0	0	0	0	0	0	0	0	0	0	0	0	0	0	0	0	0	0	0	0	0	0	0	0	0	0	0	0	0	0	0	0	0	0	402	0	0	0	0	0	0	0	0	0	0	0	0	0
62d0e3d832e30f8e392e43d723011fe3	11fe3	0	0	0	0	0	0	0	0	0	0	0	0	0	0	0	0	0	0	0	0	0	79	0	0	0	0	0	40	0	0	0	0	0	0	0	0	0	87	0	0	0	0	88	0	0	0	0	0
62a8885d2af4b705252be4d1e61dd358	dd358	0	0	0	0	0	8	0	0	0	17	0	0	0	0	0	0	0	22	0	0	0	93	0	0	0	0	182	23	0	0	0	0	0	45	0	0	16	0	0	0	461	0	89	0	0	0	0	0
62746171d5f04c6d9958f72576af8615	f8615	0	0	0	0	0	0	0	0	0	0	0	0	0	0	0	0	0	0	18	0	0	79	0	0	0	108	0	0	0	0	0	0	0	0	0	0	0	87	0	0	0	0	0	0	0	0	0	0
6269d05f5060c86a75cecd7edb91b69e	1b69e	0	0	0	0	0	0	0	0	0	0	0	0	0	0	0	0	0	0	35	0	0	0	0	0	0	0	0	0	0	0	0	0	0	0	0	0	0	0	0	0	0	0	0	0	0	0	0	0
6269659f98e2b2f00e299d5692f1d0b7	1d0b7	0	0	0	0	0	0	0	0	0	0	0	0	0	0	0	0	0	0	16	0	0	0	0	0	0	0	0	0	0	0	0	0	0	0	0	0	0	0	0	0	0	0	0	0	0	0	0	0
61bb09b7a2f4199c745111e876a65432	65432	0	0	0	0	13	0	0	0	0	0	0	12	0	0	0	0	0	147	0	0	0	0	0	0	0	0	0	0	0	0	0	0	0	275	0	0	789	0	0	0	0	0	0	0	0	0	0	0
61b7782865795930d1d86868fd997307	97307	0	0	0	0	0	0	0	0	0	0	0	0	0	0	0	0	0	0	0	0	0	0	0	0	0	0	0	0	0	0	0	0	0	0	0	0	0	0	0	0	0	0	0	0	0	0	0	0
6123e80c19f50d8ba558f75b5ea21bbd	21bbd	0	0	0	0	0	0	0	0	0	0	0	0	0	0	0	0	0	0	0	0	0	0	0	0	0	0	0	0	0	0	0	0	0	0	0	0	0	0	0	0	16	0	0	0	0	0	0	0
60d89909054ee0902b00d59aa100d192	0d192	0	0	0	0	0	0	0	0	0	0	0	0	0	0	0	0	0	59	73	420	50	0	0	0	0	0	0	0	0	0	0	0	0	0	0	0	0	0	0	0	0	0	0	0	0	0	21	0
60bea498ffb24e423861bf4d2c958fc3	58fc3	0	0	0	0	0	0	0	0	0	0	0	0	0	0	0	0	0	0	38	0	0	0	0	0	0	0	0	0	0	0	0	0	0	0	0	0	0	0	0	0	0	0	0	0	0	0	0	0
60a4825ba85fbee6b1b3254cf3fe42d9	e42d9	0	0	0	0	0	0	0	0	0	0	0	0	0	0	0	0	0	0	0	0	0	0	0	0	0	0	0	0	0	0	0	0	0	0	0	0	0	0	0	0	0	0	0	0	0	0	0	0
6098bd74afa62adff1a395be90e4ae18	4ae18	0	0	0	0	0	0	0	0	0	0	0	0	0	0	0	0	0	0	0	0	0	0	0	0	0	0	0	0	0	0	0	0	0	46	0	0	0	0	0	0	0	0	0	0	0	0	0	0
6094e7d98adc477aea1a44f07e2e4e04	e4e04	0	0	0	0	0	0	0	0	0	0	0	0	0	0	0	0	0	23	74	107	48	0	0	0	0	0	0	0	0	0	0	0	0	0	0	0	0	0	0	0	0	0	0	0	0	0	0	0
609047092dcdbd8b0be03a253274b6fa	4b6fa	0	0	0	0	0	0	0	0	0	0	0	0	0	0	0	0	0	0	0	0	0	0	0	0	0	0	0	0	0	0	0	0	0	31	0	0	0	35	0	159	0	0	0	0	0	0	0	0
60873a09e72f4fcb61671c7b1c06766e	6766e	0	0	0	21	0	0	0	0	0	0	0	0	0	0	0	0	0	0	115	26	0	0	0	0	0	44	0	0	0	0	0	0	0	0	0	136	0	0	0	0	98	0	0	0	0	0	0	0
5ff686107a97fb710b5905892474ab4e	4ab4e	0	0	0	0	0	0	0	0	0	0	0	0	0	0	0	0	0	0	107	0	0	0	0	0	12	0	0	0	0	0	0	0	0	0	0	0	0	0	0	0	0	0	0	0	0	0	0	0
5fe6d2d7b74c8216f40cf772d6cdbd65	dbd65	0	0	0	0	0	0	0	0	0	0	0	0	0	0	0	0	0	0	0	0	0	0	0	0	0	0	0	0	0	0	0	0	0	138	0	0	0	0	0	0	0	0	0	0	0	0	0	0
5fabcde92fdd098bca2b3549c24af2c5	af2c5	0	0	0	0	0	0	0	0	0	0	0	0	0	0	0	0	0	0	0	61	0	0	0	0	0	0	0	0	0	0	0	0	0	15	0	0	0	0	0	0	0	0	0	0	0	0	0	0
5f8287d593dbdb9f1b3bd64f45ce70c2	e70c2	0	0	0	0	0	0	0	0	0	0	0	0	0	355	0	0	0	0	0	0	0	0	0	0	0	0	0	0	0	0	0	0	0	0	0	0	0	0	0	0	877	0	0	0	0	0	0	0
5f6fb642a382de7bd654a8f17011c4ac	1c4ac	0	0	0	0	0	0	0	0	0	155	0	0	0	0	0	0	0	0	0	0	0	0	0	0	0	0	0	275	0	0	0	0	0	0	0	0	0	0	0	0	0	0	0	0	0	0	0	0
5ef0be33ed9f3014a7ca849e9f2b9cb1	b9cb1	0	0	0	0	0	0	0	0	0	0	0	0	0	50	0	0	0	0	0	0	0	0	0	0	0	0	0	0	0	0	0	0	0	65	0	0	0	0	0	0	0	0	0	0	0	0	0	0
5eba97f5a87ad0a2f5a1db6e0f133db5	33db5	0	0	0	0	0	0	0	0	0	0	0	0	0	0	0	0	0	0	0	0	0	0	0	0	0	0	0	0	0	0	0	0	0	0	0	0	0	43	0	0	0	709	226	0	0	0	0	0
5eaebf4e9ac68168da08591892d11dd3	11dd3	0	0	0	0	0	0	0	0	0	0	0	0	0	0	0	0	0	0	0	283	0	0	0	0	0	0	0	0	0	0	0	0	0	0	0	0	0	0	0	0	0	0	0	0	0	0	0	0
5e5c3add96bc449521b2b33416936256	36256	0	0	0	0	0	0	0	0	0	0	0	0	0	0	0	0	0	0	0	0	40	0	0	0	0	0	0	0	0	0	0	0	0	0	0	0	0	0	0	0	0	0	0	0	0	0	0	0
5e551e816905af1eb82b55c48063fccc	3fccc	0	0	0	0	0	0	0	0	0	0	0	0	0	0	0	0	0	0	0	0	100	0	0	0	0	0	0	0	0	0	0	0	0	0	0	0	0	0	0	0	0	0	0	0	0	0	0	0
5da4d62e3dbfe941e9e1a29478e477b1	477b1	0	0	0	0	0	0	0	0	0	0	0	0	0	0	0	0	0	0	0	0	447	0	0	0	0	0	0	0	0	0	0	0	0	0	0	0	0	0	0	0	0	0	0	0	0	0	0	0
5d8abec68a2e45fb6b97b6ff71fa609b	a609b	0	0	63	0	0	0	540	0	0	0	0	0	0	0	0	0	0	0	0	0	0	0	106	0	0	0	0	0	0	0	0	70	0	0	0	0	0	0	0	0	0	0	0	0	0	0	0	28
5d4a5e38b8c239eb3fc550d5be88e994	8e994	0	0	0	0	0	0	0	0	0	0	0	12	0	0	0	0	0	0	0	0	0	0	0	0	0	131	0	0	0	0	0	0	0	0	0	0	0	0	0	0	0	0	0	0	0	0	0	0
5d20264d29b628a90cbf7a51e67a5d95	a5d95	0	0	0	0	0	0	0	0	28	0	0	0	0	0	0	0	0	0	0	0	0	32	0	0	0	0	0	130	0	0	0	0	0	0	0	0	0	48	0	0	0	0	0	0	0	0	0	0
5cdb84af599ba76348efbfde913efb6d	efb6d	0	0	0	0	0	0	0	0	0	0	0	0	51	0	0	0	0	0	0	0	0	40	0	0	0	0	0	0	647	0	0	0	0	0	0	0	0	0	0	0	0	0	0	10	0	0	0	0
5c7cc6596c3da2b8f371edb030ccc061	cc061	0	0	0	0	0	0	0	0	0	0	0	0	0	0	0	0	0	0	0	0	0	0	0	0	0	0	0	0	0	0	0	0	0	0	0	0	0	0	0	0	0	0	0	0	0	0	0	0
5ba9d689102b14f72a33b61c0d4d239d	d239d	0	0	0	0	0	0	0	0	0	0	0	0	30	0	0	0	0	0	0	29	0	0	0	0	0	0	0	0	0	0	0	0	0	0	145	0	0	0	0	0	0	0	0	0	0	0	0	0
5a9d9f35baffe84333d114b9f3ccd7d2	cd7d2	0	0	0	0	0	0	0	0	0	0	0	0	0	0	0	0	0	0	0	0	0	0	0	0	0	18	0	0	0	0	0	0	0	0	0	33	0	0	0	0	0	0	0	0	0	0	0	0
5a8e8f386de0ea56cf2cb6278950e02d	0e02d	0	0	0	0	15	0	0	0	0	0	0	0	0	0	0	0	0	90	0	60	38	0	0	0	0	0	0	0	0	0	0	0	0	0	0	0	0	0	0	0	0	0	0	0	0	0	0	0
5a287a2c22baba81a669c9f20d36a6f2	6a6f2	0	0	0	66	0	0	0	0	0	0	0	0	0	0	0	0	0	0	43	0	0	0	0	0	0	0	0	0	0	0	0	0	0	0	0	0	0	0	0	0	0	0	0	0	0	0	0	0
5a0e193b132ffa2440fb2f87557a7d93	a7d93	0	0	0	0	0	0	0	0	0	0	0	0	0	0	0	0	0	0	0	0	0	0	0	0	0	0	0	0	0	0	0	0	0	0	0	0	0	0	0	0	0	0	0	0	0	0	0	0
59f0a5e02d4ee520ff0f2c3b8a53c85c	3c85c	0	0	0	0	0	0	0	0	0	0	0	7	0	0	0	0	0	13	0	0	0	0	0	0	0	0	0	0	0	0	0	0	0	148	0	0	11	0	0	0	0	0	0	0	0	0	0	0
59dcab54e18ed0840e75732fda3edc62	edc62	0	0	0	56	0	0	0	0	0	0	0	0	0	0	0	0	0	0	0	0	45	0	0	0	0	37	0	0	0	0	0	0	0	0	0	0	0	0	0	0	0	0	0	0	0	0	0	0
594b924b351416e8cbd45143f90cb29e	cb29e	0	0	0	0	0	0	0	0	0	0	0	0	0	0	0	0	0	0	0	107	25	0	0	0	0	0	0	0	0	0	0	0	0	0	0	0	0	0	0	0	0	0	0	0	0	0	0	0
59044a378df7cdc5bd5def4ec09cda78	cda78	0	0	0	0	0	0	0	0	0	0	0	0	0	3138	0	0	0	0	0	0	0	0	0	0	0	0	0	0	92	0	0	0	0	0	0	0	0	0	0	0	0	0	0	1504	0	0	0	0
58c448179caaa6ac4f4bbc1c08cc80c7	c80c7	0	0	0	0	0	0	0	0	0	0	0	0	0	0	0	0	0	0	0	0	0	63	0	0	0	0	0	19	0	0	0	0	0	0	0	0	0	0	0	0	0	0	0	0	0	0	0	0
58bc9a37686a78cc2fc1ce95adcefb86	efb86	0	0	0	0	0	0	0	0	0	0	0	0	0	0	0	0	0	0	0	0	0	0	0	0	0	0	0	0	0	0	0	0	0	0	0	0	0	0	0	0	0	0	0	0	0	0	0	0
58b14565083f938a9a5958bf94fcfa64	cfa64	0	0	0	0	0	0	0	0	0	0	9	0	0	0	0	9384	0	0	0	0	0	0	0	0	0	0	0	0	0	0	0	83	0	0	0	0	0	0	0	0	0	0	0	0	0	0	0	0
582cf93510df16716ffb653b25373a53	73a53	0	0	0	0	0	0	0	0	0	0	0	0	0	0	0	0	0	0	19	0	0	0	0	0	0	0	0	0	0	0	0	0	0	0	0	0	0	0	0	0	0	0	0	0	0	0	0	0
582c255ed1f581b764bd439b19259810	59810	0	0	0	0	0	0	0	0	0	0	0	0	0	0	0	0	0	0	0	0	0	0	0	0	0	0	0	0	0	0	0	0	0	0	0	0	0	0	0	0	0	0	0	0	0	0	0	0
580f1580b54b3381399c4377b3b4510b	4510b	0	0	0	0	0	0	0	0	0	21	0	0	0	0	0	0	0	0	0	0	0	0	0	0	0	0	0	36	0	0	0	0	0	0	0	0	0	0	0	0	0	0	0	0	0	0	0	0
57fcabdb676f2e64ecbc7d76474ae6bf	ae6bf	0	0	0	0	0	0	0	0	0	0	0	0	0	0	0	0	0	0	0	0	0	0	0	0	0	0	0	0	0	0	0	0	0	0	0	0	0	0	0	0	0	0	0	0	0	0	0	0
577e41747307016be32dddc999e88bf2	88bf2	0	0	0	0	0	0	0	0	0	0	0	0	0	0	0	0	0	0	12	0	0	0	0	0	0	0	0	0	0	0	0	0	0	0	0	0	0	0	0	0	0	0	0	0	0	0	0	0
574d6c07a6ccbf47863f7a8a8064bfd1	4bfd1	0	0	0	0	0	0	0	0	0	0	0	0	0	0	0	0	0	0	0	0	0	0	0	0	0	0	0	0	0	0	0	0	0	0	0	0	0	0	0	0	0	0	0	0	0	0	0	0
57332cdecbdf2d0089362a3bcec4abbe	4abbe	0	0	0	0	0	0	0	0	0	0	0	0	0	0	0	0	0	15	0	0	0	0	0	0	0	0	0	0	0	0	0	0	0	0	0	0	0	0	0	0	0	0	0	0	0	0	0	0
570f0ee2494a4c6b79693bf3447c41bf	c41bf	0	0	0	0	0	13	0	0	0	0	0	0	0	0	0	0	0	0	0	0	0	47	0	0	0	0	0	0	58	0	0	0	0	0	0	8	0	24	0	0	104	0	0	0	0	0	0	0
55b218906b61e4d114743a3f7f14d373	4d373	0	0	0	0	0	0	0	0	0	0	0	0	0	0	0	0	7	0	0	0	0	0	16	0	0	0	0	0	0	0	0	19	0	0	0	0	0	0	0	0	0	0	0	0	0	0	0	0
55aeed8eeca3e7121050c70b7bfe0ae4	e0ae4	0	0	0	0	0	0	0	0	0	0	0	0	0	0	0	0	0	0	31	0	0	0	0	0	0	0	0	0	0	0	0	0	0	0	0	0	0	0	0	0	0	0	0	0	0	0	0	0
557c651c96e7d41ba8027cea041f7a13	f7a13	0	0	0	43	0	0	0	0	0	0	0	22	0	0	0	0	0	0	63	27	0	0	0	0	0	32	0	0	0	0	0	0	0	34	0	0	0	0	0	0	0	0	0	0	0	0	0	0
551875b7bfc18550bcef85bb03322afc	22afc	0	0	0	0	0	0	0	0	0	0	0	0	0	0	0	0	0	0	0	0	0	0	0	0	0	52	0	0	0	0	0	0	0	0	0	0	0	0	0	0	0	0	0	0	0	0	0	0
54d66de2ad3feb7f77c8773dc9c787d1	787d1	0	0	0	0	0	0	0	0	0	0	0	0	0	0	0	0	0	0	18	0	0	0	0	0	0	0	0	0	0	0	0	0	0	0	0	0	0	0	0	0	0	0	0	0	0	0	0	0
549d5e7d03901eb2e691b786d093bece	3bece	0	0	0	0	0	0	0	0	0	0	0	0	0	0	0	0	0	0	0	0	0	0	0	0	0	52	0	0	0	0	0	0	0	0	174	0	0	0	0	0	0	0	0	0	0	0	0	0
545db391c0b6aba96e6e17aab117c4b4	7c4b4	0	0	0	0	0	0	0	0	0	0	0	0	0	0	0	0	0	0	0	58	18	0	0	0	0	0	0	0	0	0	0	0	0	0	0	0	0	0	0	0	0	0	0	0	0	0	0	0
540c84df2446f5f882ebe6ea0d0b52cb	b52cb	0	0	0	0	0	0	0	0	0	0	0	0	0	0	0	520	0	0	0	0	0	0	5289	0	0	0	0	0	0	0	0	129	0	0	0	0	0	0	0	0	0	0	0	0	0	0	0	0
5407fad738279ee5dc4e806bae0aadc9	aadc9	0	0	0	0	0	0	0	0	0	0	0	0	0	0	0	0	0	0	169	0	1071	0	0	0	0	0	0	0	0	0	0	0	0	0	0	0	0	0	0	0	0	0	0	0	0	0	0	0
53d9c45396e92368679bede5026fce1d	fce1d	0	0	0	0	0	8	0	0	0	6	0	0	0	0	0	0	0	0	0	322	0	0	0	0	0	0	0	120	0	0	0	47	0	0	609	32	0	0	0	0	0	0	72	0	0	0	0	0
537e670a4fd301054a76933bd75e4a70	e4a70	0	0	0	0	0	0	0	0	0	0	0	0	0	0	0	0	0	0	18	0	0	0	0	0	0	0	0	0	0	0	0	0	0	0	0	0	0	0	0	0	0	0	0	0	0	0	0	0
5379f8ea2f02e87925250dd4ed39c986	9c986	0	0	0	0	0	0	0	0	0	0	0	0	0	0	0	0	0	0	0	0	0	30	0	0	0	0	0	0	0	0	0	0	0	0	0	0	0	0	0	0	0	0	0	0	0	0	0	0
534ead52cc3e85c481813edc231e137b	e137b	0	0	0	0	0	0	0	0	0	0	0	0	0	0	0	0	0	0	0	0	0	0	0	0	0	0	0	0	0	0	0	0	0	22	0	0	0	0	0	0	188	0	0	0	0	0	0	0
532cfa7f03e7a8a1894e3515056180fe	180fe	0	0	0	0	0	0	0	0	0	0	0	0	0	0	0	0	0	0	0	0	0	0	0	0	0	0	0	0	0	0	0	0	0	0	0	0	0	0	0	0	0	0	0	0	0	0	0	0
522c4536eb6124d32e3b609814d2e979	2e979	0	0	0	0	0	0	0	0	0	0	0	0	0	0	0	0	0	0	0	208	0	0	0	0	0	0	0	0	0	0	0	0	0	0	0	22	0	0	0	0	0	0	0	41	0	0	0	0
51b1b8e119ab177c7c58725a3daa90f2	a90f2	0	0	0	0	0	0	0	0	0	0	0	0	0	73	0	0	0	0	0	0	0	0	0	0	0	0	0	0	91	0	0	0	0	0	0	0	0	0	0	0	0	0	0	0	0	0	0	0
5161158b101e0f96566af2fbb8c94adb	94adb	0	0	0	0	0	46	0	0	0	0	0	0	0	0	0	0	0	0	0	67	0	0	0	0	0	0	0	0	0	0	0	0	0	0	0	0	0	0	0	0	436	0	0	0	0	0	0	0
51553b3cac15ead2688c5ed8f0e3e8b8	3e8b8	0	0	0	0	0	0	0	0	0	0	0	0	0	0	0	0	0	0	147	0	85	0	0	0	0	0	0	0	0	0	0	0	0	0	0	0	0	0	0	0	0	0	0	0	0	0	0	0
505728dcfaa3ef08acff5b345e31fada	1fada	0	0	0	44	0	0	0	0	0	0	0	0	0	0	0	221	0	0	0	0	0	37	0	0	0	240	0	38	0	0	0	0	0	20	0	169	0	0	0	0	512	874	1	0	0	0	0	0
50306469d911093a82747fb753cadf84	adf84	0	0	0	0	0	0	0	0	0	0	0	0	0	0	0	0	0	0	0	0	0	0	0	0	0	0	0	0	0	0	0	0	0	0	0	0	0	0	0	0	0	0	0	0	0	0	0	0
50298fceab286edc85608d9b26236a9d	36a9d	0	0	0	0	0	0	0	0	0	0	0	0	0	64	0	0	0	0	0	0	0	0	0	0	0	0	0	0	42	0	0	0	0	0	0	0	0	0	0	0	0	0	0	0	0	0	0	0
502821d6d87dd625d3abf77423d0ba5b	0ba5b	0	0	0	0	60	0	0	0	25	0	0	0	0	0	0	0	0	0	0	37	0	0	0	0	0	0	136	0	0	0	0	0	0	0	0	0	0	0	0	0	0	18417	0	0	0	0	0	0
4fbd1f3a1a64ddaa148acbf554f30a35	30a35	50	4083	84	47	60	52	0	36	66	0	0	0	0	0	10950	0	0	0	0	0	0	0	0	0	0	0	0	0	0	1108	0	0	0	0	0	0	0	0	0	0	0	0	0	0	2102	0	0	0
4f7d0e5d466dfc9f066c74f6f179a565	9a565	0	0	0	0	0	0	0	0	0	0	0	0	0	0	0	0	0	0	0	0	0	110	0	0	0	0	0	0	0	0	0	0	0	0	0	0	0	0	0	0	0	0	33	0	0	0	0	0
4f663fd0bf0b41b116c351e6f6fdb926	db926	0	0	0	0	0	0	0	0	33	0	0	0	0	0	0	0	0	0	0	0	0	0	0	0	0	0	50	0	0	0	0	0	0	0	0	0	0	0	0	0	0	48	0	0	0	0	0	0
4e97521d1ed09d30b39bffb870d6c9f3	6c9f3	0	0	0	0	0	0	0	0	0	0	0	0	0	0	0	0	0	0	23	0	68	0	0	0	0	0	0	0	0	0	0	0	0	0	0	0	0	0	0	0	0	0	0	0	0	0	0	0
4e83be3febd77b0247df47ba22109181	09181	0	0	0	8	0	0	0	0	0	0	0	0	0	0	0	0	0	0	0	0	0	0	0	0	0	0	0	0	0	0	0	0	0	0	0	78	0	0	0	0	25	0	0	0	0	0	0	0
4e77acba3b27fc910d3fa9e721754689	54689	0	0	0	0	0	0	0	0	0	0	0	0	0	0	0	0	0	0	0	0	0	0	0	0	0	0	0	0	0	0	0	19	0	0	0	0	0	0	0	0	0	0	0	0	0	0	0	72
4e32a888d13952de7693913e29616530	16530	0	0	0	0	0	0	0	0	0	0	0	0	0	0	0	0	0	0	0	0	0	0	0	0	0	0	0	0	0	350	0	0	0	0	0	0	0	0	0	0	0	0	0	0	132	0	0	0
4e023a68a5a5c2e7364fac029f88998d	8998d	0	0	0	0	15	0	0	0	0	0	0	0	0	0	0	0	0	0	0	0	0	46	0	0	0	0	0	0	0	0	0	0	0	0	0	0	18	0	0	0	0	0	0	0	0	504	0	0
4d9c73a083214ec49a0f6741ea1ed609	ed609	0	0	0	0	0	0	0	0	0	0	0	0	0	0	0	0	0	0	0	0	0	0	0	0	0	0	0	0	0	0	0	0	0	0	0	0	0	140	0	0	0	0	121	0	0	0	0	0
4d8fe2b754499fccadd4b56acd9940dd	940dd	0	0	0	0	0	0	0	0	0	0	0	0	0	0	0	0	0	40	30	0	0	0	0	0	0	0	0	0	0	0	0	0	0	0	0	0	0	0	0	0	0	0	0	0	0	0	0	0
4d79524289d2cced87cdd54712ba7f78	a7f78	0	0	0	0	0	0	0	0	0	0	0	0	0	0	0	0	0	0	0	0	0	0	0	0	0	0	60	0	0	0	0	0	0	0	0	0	0	0	0	0	0	0	0	0	0	0	0	0
4d51cc9569ad0280675517dd13a21080	21080	0	0	0	0	0	0	0	0	0	0	0	0	0	0	0	692	0	0	0	0	0	0	0	0	0	0	0	0	0	0	0	432	0	0	0	0	0	0	0	0	0	0	0	0	0	0	0	0
4d20d77f2006b3e0ac89e9d73b196bb8	96bb8	0	0	0	0	0	0	0	0	0	0	0	0	0	0	0	48	0	0	0	0	0	0	0	0	0	0	0	0	0	0	0	0	0	0	0	0	0	0	0	0	0	0	0	0	0	0	0	0
4d10d8054b76ab3fdeb8772c1c4e2aff	e2aff	0	0	0	32	0	0	0	0	0	0	0	0	0	0	0	38	0	0	0	20	0	21	0	0	0	0	0	0	0	0	0	86	0	0	0	53	0	0	0	0	0	0	0	0	0	0	0	0
4cf76d496f696284ca4de21b9316899f	6899f	0	0	0	0	0	0	0	0	0	0	0	0	0	0	0	0	0	0	5230	0	6875	0	0	0	0	151	0	0	0	0	0	0	0	0	0	0	0	0	0	0	0	0	0	0	0	0	0	0
4ce40308648dc6b8f6ef863a12713062	13062	0	0	0	0	0	0	0	0	0	0	0	0	0	0	0	0	0	0	0	31	0	0	0	0	0	0	0	0	0	0	0	0	0	0	0	0	0	0	0	0	0	0	0	0	0	0	0	0
4cb91e307c8f4250df89ad8ece034bc8	34bc8	0	0	0	0	0	0	0	0	0	0	0	0	0	0	0	0	0	0	0	0	0	0	0	0	0	0	0	0	0	71	0	0	0	0	0	0	0	0	0	0	0	0	0	0	35	0	0	0
4caa655cd4eaa5aadf55a97ed6ac21b6	c21b6	0	0	0	0	0	0	0	0	0	0	0	0	0	0	0	0	0	0	0	0	0	0	0	0	0	0	0	0	0	0	0	0	0	0	735	0	0	0	0	0	0	0	0	0	0	0	0	0
4c963922e5026d509e52e4a33e6ca4bc	ca4bc	0	0	0	0	0	0	0	0	0	0	0	0	0	0	0	147	0	0	0	0	0	0	67	0	0	0	0	0	0	0	0	152	0	0	0	0	0	0	0	0	0	0	0	0	0	0	0	0
4c5e0d9a54cfa7186856a8a26072d10a	2d10a	23	0	0	0	0	0	0	0	0	0	0	0	0	0	0	0	0	0	0	0	0	0	0	0	0	0	0	0	0	0	0	0	0	12	0	0	0	0	0	0	0	0	0	0	0	0	0	0
4ba64d19fc6169f0584d58371cdddd69	ddd69	0	0	0	16	0	0	0	0	0	0	0	0	25	0	0	0	0	0	92	0	0	39	0	0	0	298	0	0	0	0	0	0	0	0	91	128	0	0	0	0	28	0	0	0	0	0	0	0
4b7ab355a96c638303edd39c934f8010	f8010	0	0	0	0	0	0	0	0	0	0	0	0	0	0	0	0	0	0	0	0	0	0	0	0	0	0	0	0	0	0	0	0	0	0	0	0	0	0	0	0	0	0	0	0	0	0	0	0
4b2e09fab49050a21e0de8077d0524ba	524ba	0	0	0	0	0	0	0	0	0	0	0	0	0	0	0	0	0	0	0	0	0	0	0	0	0	0	27	0	0	0	0	0	0	0	0	0	0	0	0	0	0	0	0	0	0	0	0	0
4b217b8017babf4f05f6c6c3d689d7c0	9d7c0	0	0	0	18	0	0	0	0	0	0	0	0	0	0	0	0	0	30	17	21	0	93	0	0	0	26	0	1269	0	0	0	0	0	20	0	0	0	0	0	0	40	0	14	0	0	0	0	0
4b0df7650b7d16f89df0bbf343b738f8	738f8	0	0	0	0	0	0	0	0	0	0	0	0	0	0	0	0	0	0	0	0	0	0	0	0	0	0	0	0	0	0	0	0	0	0	0	0	0	0	0	0	0	0	0	0	0	0	0	0
4aec0817b0ded0fc0fcc42fdcbbf372f	f372f	0	0	0	0	0	0	0	0	0	0	0	0	0	0	0	0	0	0	0	0	29	0	0	0	0	0	0	0	0	0	0	0	0	0	0	0	0	0	0	0	0	0	0	0	0	0	0	0
4a9622d9794f8d089c6184398923da28	3da28	0	0	0	0	0	0	0	0	0	0	0	0	0	0	0	0	0	0	15	0	0	0	0	0	0	0	0	0	0	0	0	0	0	0	0	0	0	0	0	0	9	0	0	0	0	0	0	0
4a481a2155bb6b46f672cbd4a23755ca	755ca	0	0	0	0	0	0	0	0	0	0	0	0	0	0	0	0	0	0	1336	0	418	0	0	0	0	61	0	0	0	0	0	0	0	0	0	0	0	0	0	0	0	0	0	0	0	0	0	0
49e39a837f7dbd2d6613361750b660fc	660fc	0	0	0	0	18	0	0	0	0	0	0	0	0	0	0	0	0	0	0	0	12	27	0	0	0	0	0	52	0	0	0	0	0	0	0	0	0	104	0	0	8	0	0	0	0	0	0	0
49b0d12b6c79430fac483879d6d451de	451de	0	0	0	0	0	0	0	0	0	0	0	0	0	36	0	0	0	0	0	0	0	0	0	0	0	0	0	0	0	0	0	0	0	0	0	0	0	0	0	0	0	0	0	0	0	0	0	0
494ac1f5e69579a4c1a3f4c5b8b86ddf	86ddf	0	0	0	0	0	0	0	0	0	0	0	0	0	0	0	0	0	0	148	50	226	0	0	0	0	0	0	0	0	0	0	0	0	0	0	0	0	0	0	0	0	0	0	0	0	0	0	0
492e1db5f792335dc4b6169d10679e74	79e74	0	0	0	17	8	0	0	0	0	0	0	0	0	0	0	0	0	0	68	0	45	100	0	0	0	417	47	127	0	0	0	0	0	17	0	20	0	136	0	0	60	0	112	0	0	0	0	0
48fceba3004cb8cb1441d4e9b675aa63	5aa63	0	0	0	34	0	0	0	0	0	0	0	0	0	0	0	0	0	60	0	0	0	0	0	0	0	286	0	0	0	0	0	0	0	36	0	307	0	0	0	0	398	0	0	0	0	0	0	0
489e2cdf371d5751413b4812e040e368	0e368	0	0	0	0	0	0	0	0	0	0	0	0	0	0	0	0	0	0	0	0	0	0	0	0	0	0	0	0	0	0	0	0	0	0	0	0	0	0	0	0	0	0	0	0	0	0	0	0
487478a185f632fbb76620e0ea2d650d	d650d	0	0	0	0	0	0	0	0	0	0	0	0	0	0	0	0	0	0	0	0	0	0	0	0	132	0	0	0	0	0	0	0	0	0	0	0	0	0	0	0	0	0	0	0	0	0	0	0
483a1f9e266afbd54f6d0b1bfa9cb601	cb601	0	0	0	0	0	0	0	0	0	0	0	0	0	0	0	0	0	0	226	0	256	0	0	0	0	0	0	0	0	0	0	0	0	0	0	0	0	0	0	0	0	0	0	0	0	0	0	0
47ffdac27cc08259dc35899454fadf59	adf59	0	0	0	0	0	0	0	0	0	0	0	0	0	0	0	26	0	0	0	0	0	89	0	0	0	0	0	27	0	0	0	0	0	0	0	0	0	38	0	0	0	0	0	0	0	0	0	0
47b481a86abc96d36c4f2d4e92b0c3ef	0c3ef	0	0	0	0	0	0	0	0	0	0	0	0	0	0	0	0	0	0	0	0	0	0	0	0	0	0	0	0	0	0	0	0	0	0	0	0	0	0	0	0	0	0	8	0	0	0	0	0
47a770f29bfaf68801c18edb4b1cfd48	cfd48	0	0	0	0	33	0	0	0	0	0	0	0	0	0	0	0	0	0	0	0	0	0	0	0	0	0	0	0	0	0	0	0	0	0	0	0	0	248	0	0	0	0	95	0	0	0	0	0
47a441833877ec0a1c0b6d47e1113c9f	13c9f	0	0	0	0	0	0	0	0	0	0	0	0	0	0	0	0	0	26	0	0	0	0	0	0	0	0	0	0	0	0	0	0	0	553	0	0	0	0	0	0	0	0	0	0	0	0	0	0
477344ae08d4e5909824143af506f419	6f419	0	0	0	0	0	0	0	0	0	0	0	0	0	0	0	0	0	0	0	0	0	0	0	0	0	0	0	0	0	0	0	0	0	14	0	0	0	0	0	281	0	0	0	0	0	0	0	0
476cb9017aff4d1b2c8ec97b51c14c8b	14c8b	0	0	0	9	0	0	0	0	0	0	0	0	0	0	0	0	0	0	0	16	0	0	0	0	0	0	0	0	0	0	0	0	0	0	0	0	0	0	0	0	0	0	0	0	0	0	0	0
4759a001d494d021e326944a525abd5f	abd5f	0	0	0	0	0	0	0	0	0	0	0	0	0	0	0	0	0	0	0	0	0	0	0	0	0	0	0	0	0	0	0	0	0	0	0	0	0	0	0	0	0	0	0	0	0	0	0	0
474ed4d4cecc99016bc14860eabdc95e	dc95e	0	0	0	0	0	0	0	0	0	0	0	0	20	0	0	0	0	0	0	31	0	0	0	0	0	0	0	0	0	0	0	0	0	0	0	0	0	0	0	0	0	0	0	0	0	0	0	0
4724e33b9a63101065319b707d1907b0	907b0	0	0	0	0	0	0	0	0	0	0	0	0	0	0	0	0	0	0	14	18	0	0	0	0	0	0	0	0	0	0	0	0	0	0	0	0	0	0	0	0	0	0	0	0	0	0	0	0
47208949fbfa285eb670767d39186bf8	86bf8	0	0	0	0	0	0	0	0	0	0	0	0	0	0	0	0	0	0	0	0	0	34	0	0	0	0	0	834	0	0	0	0	0	0	0	0	0	0	0	0	0	0	0	0	0	0	0	0
46e09f0ec87a409f8543f5d44d92c778	2c778	0	0	0	0	0	0	0	0	0	0	0	0	0	0	0	0	0	22	35	292	54	0	0	0	0	0	0	0	0	0	0	0	0	0	0	0	0	0	0	0	0	0	0	0	0	0	0	0
468d72b1c7178ff55960b152a28b1431	b1431	0	0	0	0	0	0	0	0	0	0	0	0	0	0	0	0	0	0	163	0	134	0	0	0	0	0	0	0	0	0	0	0	0	0	0	0	0	0	0	0	0	0	0	0	0	0	0	0
467a748eea06f96efd0112aabbf657cc	657cc	0	0	0	0	0	0	0	0	0	0	0	0	0	0	0	0	0	0	0	0	0	0	0	0	0	0	0	0	0	0	0	0	0	0	0	0	0	0	0	0	0	0	55	0	0	0	0	0
46368fe88e33c0fbabd157fada7c3592	c3592	0	0	0	0	0	0	0	0	0	0	0	0	0	0	0	21	0	0	0	0	0	0	0	0	0	0	0	0	0	0	0	0	0	0	0	0	0	0	0	0	0	0	0	0	0	0	0	0
4618dab11b8ae5c5493de3901edf2a17	f2a17	0	0	0	0	0	0	0	0	0	0	0	0	0	27	0	0	0	41	0	0	19	0	0	0	0	0	0	0	0	0	0	0	0	0	0	0	0	0	0	0	0	0	0	0	0	0	0	0
46119803c3a07cfa1f81c424c2058536	58536	0	0	0	0	0	0	0	0	0	0	0	0	0	0	0	0	0	127	0	0	0	0	0	0	0	0	0	0	0	0	0	0	0	219	0	0	0	0	0	0	0	0	0	0	0	0	0	0
460daef18563b7ba330a6a9241af488b	f488b	0	0	0	0	19	0	0	0	0	0	0	0	0	0	0	0	0	0	0	0	0	237	0	0	0	0	0	0	0	0	0	0	0	0	0	0	0	182	0	0	0	0	0	0	0	0	0	0
457e680c66e869fe14cf86bc7a2dd554	dd554	0	0	0	0	0	0	0	0	0	0	0	0	0	0	0	0	0	188	0	141	0	0	0	0	0	0	0	0	0	0	0	0	0	26	0	0	16	0	0	0	0	0	0	0	0	0	0	0
45646782c99088d97e4f94b69fd8f396	8f396	0	0	0	0	0	0	0	0	0	0	0	0	0	0	0	0	0	0	0	0	0	308	0	0	0	0	0	127	0	0	0	0	0	0	0	0	0	75	0	0	0	0	0	0	0	0	0	0
450f9fb0a01d87917a057a2b2d8015d8	015d8	0	0	0	0	0	0	0	0	0	0	0	0	0	0	0	0	0	0	495	0	599	0	0	0	0	0	0	0	0	0	0	0	0	0	0	0	0	0	0	0	0	0	0	0	0	0	0	0
44c282d1574593fddd51469b1e01b0d6	1b0d6	0	0	0	0	0	0	0	0	0	0	0	0	0	0	0	0	0	0	0	0	0	0	0	0	0	0	0	0	0	0	0	0	0	0	0	0	138	0	0	0	0	0	0	0	0	0	0	0
449d13a240e79554a851c87d53eaefe4	aefe4	0	0	0	0	0	0	0	0	0	0	0	0	0	0	0	0	0	32	29	262	0	0	0	0	0	0	0	0	0	0	0	0	0	0	0	0	0	0	0	0	0	0	0	0	0	0	0	0
4481419b432c6a9d63c2488284ed6978	d6978	0	0	0	0	0	0	0	0	0	0	0	0	0	0	0	0	0	0	0	0	0	0	0	0	0	0	0	0	0	0	0	0	0	0	0	85	0	0	0	0	0	0	0	0	0	0	0	0
4477638a064c3dfb770bbb45cf6fc410	fc410	0	0	0	0	0	0	0	0	0	0	0	0	31	0	0	0	0	0	0	0	0	0	0	0	0	0	0	0	0	0	0	0	0	0	0	0	0	0	0	0	0	0	0	0	0	0	0	0
4455bc85a3bb7cf555aafce9ba3076bc	076bc	0	0	0	45	0	0	0	0	0	0	0	0	0	0	0	0	0	0	0	414	0	0	0	0	0	426	0	0	0	0	0	0	0	0	4408	198	44	0	0	0	77	0	0	0	0	0	0	0
442ed0b419eed16d31466939b4cbb5ba	bb5ba	0	0	0	0	0	0	0	0	0	0	0	0	0	0	0	0	0	26	0	0	19	0	0	0	31	0	0	0	0	0	0	0	0	0	0	0	0	0	0	0	0	0	0	0	0	0	0	0
442e7ae1a414930eabb237171ed0fc0d	0fc0d	0	0	0	0	0	0	0	0	0	0	0	0	0	0	0	0	0	0	0	126	0	0	0	0	111	0	0	0	0	0	0	0	0	86	0	0	0	0	0	0	0	0	0	0	0	0	0	0
43adb6622d97e6a9a31bfe8c9a954a5e	54a5e	0	0	0	20	0	0	0	0	0	0	0	0	0	0	0	0	0	0	0	72	0	0	0	0	0	0	0	0	0	0	0	0	0	0	0	75	0	0	0	0	0	0	0	0	0	0	0	0
43aa0d0cff86ff3a9a312e86a2c3f945	3f945	0	0	0	0	0	0	0	0	0	0	0	0	0	0	0	0	0	0	0	80	0	0	0	0	0	0	0	0	0	0	0	0	0	0	0	0	0	0	0	0	0	0	0	0	0	0	0	0
431c63b54a0f591bb4bdfc58cbeff207	ff207	0	0	0	0	0	0	0	0	0	0	0	0	0	0	0	0	0	0	0	38	0	0	0	0	0	0	0	0	0	0	0	0	0	0	137	0	0	0	0	0	0	0	0	0	0	0	0	0
42a14b55294f862ec95337e9ddcc2da7	c2da7	0	0	0	0	0	0	0	0	0	0	0	0	0	0	0	0	0	0	0	0	0	0	0	0	0	0	0	0	0	0	0	0	0	0	0	0	0	0	0	0	0	0	0	0	0	0	0	0
42978a77f50d7239620e42ad3794b40b	4b40b	0	0	0	0	0	0	0	0	0	0	0	0	0	0	0	0	0	22	0	96	0	0	0	0	0	0	0	0	0	0	0	0	0	0	0	0	0	0	0	0	0	0	0	0	0	0	0	0
424567e4811790ed98b26441268fd93d	fd93d	0	0	0	0	0	0	0	0	23	0	0	0	0	0	0	0	0	0	0	0	0	0	0	0	0	0	0	0	0	0	0	0	0	24	0	0	0	0	0	0	0	0	0	0	0	0	0	0
421a534a98f8544cfd511f2ef5ee130e	e130e	0	0	0	0	0	0	0	0	0	0	0	0	0	0	0	0	0	0	19	0	0	0	0	0	0	0	0	0	0	0	0	0	0	0	0	0	28	0	0	0	0	0	0	0	0	0	0	0
41baba9e9c8fe24e5d641b8b21478bc1	78bc1	0	0	0	0	0	0	0	0	0	0	0	0	0	0	0	0	0	0	0	0	0	0	0	0	0	0	663	7	0	0	0	0	0	0	0	0	75	0	0	0	0	0	0	0	0	0	0	0
415be83da9c8d06c11c14961a27daf32	daf32	0	0	0	0	0	0	0	0	0	0	0	0	0	760	0	0	0	0	0	0	0	0	0	0	0	0	0	0	0	0	0	0	0	0	0	0	0	0	0	0	0	0	0	207	0	0	11407	0
4125e39550133105a94cda36eb51f1fc	1f1fc	0	0	0	0	0	0	0	0	0	0	0	0	0	0	0	0	0	0	0	0	0	0	0	0	0	0	0	0	0	0	0	0	0	0	0	0	0	0	0	0	0	0	0	0	0	0	0	0
40e2c3e2b74e819a351a70c467a084cf	084cf	0	0	0	0	0	0	0	0	0	0	0	0	0	0	0	0	0	0	0	0	0	0	0	0	0	0	0	0	0	0	0	0	0	0	0	0	0	0	0	0	0	0	0	0	0	0	0	0
40d2bb7c20ecbb2f9f1ee4224f8613d3	613d3	0	0	0	0	62	0	0	0	0	0	0	0	0	31	0	0	0	0	0	0	0	0	0	0	0	0	0	0	0	0	0	0	0	0	0	0	0	0	0	0	0	0	0	0	0	0	0	0
40885c4b4ca6a91639bede0de8a68c3a	68c3a	0	0	0	0	0	0	0	0	0	0	0	0	0	0	0	27	0	0	0	0	0	0	0	0	0	0	0	0	0	0	0	0	0	0	0	0	0	0	0	0	0	0	0	0	0	0	0	0
407066aba55b537330f0d501713e32eb	e32eb	0	0	0	0	34	115	0	0	0	433	0	0	0	70	0	0	0	21	0	0	0	0	0	0	0	0	0	0	109	0	0	0	0	29	0	0	0	0	0	0	7	0	13	34	0	0	0	0
4027778f0a146d3f6104ddfdab3bf3ac	bf3ac	0	0	0	0	0	0	0	0	0	0	0	0	0	0	0	0	0	0	0	0	0	0	51	0	0	0	0	0	0	0	0	0	0	0	0	0	0	0	0	0	0	0	0	0	0	0	0	16
3fc6db0fe10b2b3a72732d24014d92ee	d92ee	0	0	0	0	0	0	0	0	0	0	0	0	0	0	0	0	0	0	0	0	13	0	0	0	0	0	0	0	0	0	0	0	0	0	0	0	0	0	0	0	0	0	0	0	0	0	0	0
3f50f23d2dbca956625191c26ee99976	99976	0	0	0	0	0	0	0	0	0	0	0	0	0	0	0	0	0	10	0	0	0	0	0	0	0	0	0	0	0	0	0	0	0	5	0	0	0	0	0	0	0	0	0	0	0	0	0	0
3f30c0900282af52bf5622e4b42302bc	302bc	0	0	0	29	0	0	0	0	0	0	0	0	0	0	0	0	0	0	0	0	0	0	132	0	0	0	0	0	0	0	0	0	0	22	0	0	0	0	0	0	0	0	0	0	0	0	0	0
3f09c51adb01d54c03272cf8de821e35	21e35	0	0	0	0	0	0	0	0	0	0	0	0	0	0	0	0	0	0	0	0	0	106	0	0	0	0	0	0	0	0	0	0	0	3	0	0	0	0	0	0	0	0	7	0	0	0	0	0
3ee368c7c1a10a416e70719c9ae4ad00	4ad00	0	0	0	0	0	0	0	0	0	0	0	0	0	0	0	0	0	0	28	0	0	0	0	0	0	0	0	0	0	0	0	0	0	0	0	0	0	0	0	0	0	0	0	0	0	0	0	0
3e9d61fcaff01e4e845473f0333ec8c6	ec8c6	0	0	0	278	10	0	0	20	0	0	0	15	52	0	0	0	0	150	123	1463	0	0	0	0	0	0	0	0	0	0	0	0	0	21	1927	31	44	0	0	0	76	0	0	0	0	0	0	0
3e99b4e5a438d945e1025f68656167bd	167bd	0	0	0	0	18	0	0	0	0	0	0	0	0	0	0	0	0	0	0	70	0	0	0	0	0	49	0	0	27	0	0	0	0	0	0	0	0	0	0	0	0	0	0	62	0	0	0	0
3e90ecad28f2d4acc560d26925920019	20019	0	0	0	0	0	0	0	0	0	0	0	0	0	0	0	0	0	0	0	0	0	48	0	0	0	0	0	0	0	0	0	0	0	0	0	0	0	77	0	0	0	0	105	0	0	0	0	0
3e71f87dd1a24a63d7787e85ed7c39cf	c39cf	0	0	0	0	0	0	0	0	0	0	0	0	0	0	0	0	0	188	46	1098	48	0	0	0	0	0	0	0	0	0	0	0	0	0	0	0	0	0	0	0	0	0	0	0	0	0	0	0
3e4edb4530e58390257687d9c4e0c22b	0c22b	0	0	0	0	0	0	0	0	0	0	0	0	0	0	0	0	0	0	0	0	0	0	0	0	0	0	0	0	0	0	0	0	0	0	0	26	0	0	0	0	136	0	0	0	0	0	0	0
3e2df93ae67083f86536948d8d22c943	2c943	0	0	0	0	0	0	0	0	0	0	0	0	0	0	0	0	0	0	0	0	0	0	0	0	0	0	0	6	0	0	0	0	0	0	0	0	0	0	0	0	0	0	0	0	0	0	0	0
3e12395ebe46ff71b47ad7bc7ef06006	06006	0	0	0	0	0	0	0	0	0	0	0	0	0	0	0	0	0	0	64	0	119	0	0	0	0	0	0	0	0	0	0	0	0	0	0	0	0	0	0	0	0	0	0	0	0	0	0	0
3dcafb32f7a1f975f48978c9467b8b5a	b8b5a	0	0	0	0	0	0	0	0	0	0	0	0	0	0	0	0	0	0	18	0	17	0	0	0	0	0	0	0	0	0	0	0	0	0	0	0	0	0	0	0	0	0	0	0	0	0	0	0
3dbcdd21cfd04ef0e8be55e668b44316	44316	0	0	0	52	0	0	0	0	0	0	0	0	0	0	0	0	0	0	0	0	0	0	0	0	0	0	0	0	0	0	0	0	0	0	0	0	8	0	0	0	0	0	0	0	0	0	0	0
3d6603bee13774f98c19610de3ddd66c	dd66c	0	0	0	0	0	0	0	0	0	0	0	0	0	0	0	0	0	0	28	0	0	0	0	0	0	0	0	0	0	0	0	0	0	0	0	0	0	0	0	0	0	0	0	0	0	0	0	0
3cfa450f92ba5b0b6727e8f9185b604a	b604a	0	0	0	73	0	0	0	0	0	0	0	0	0	0	0	16	0	0	0	0	0	1006	0	0	0	0	0	0	0	0	0	0	0	0	0	124	0	0	0	0	274	0	0	0	0	0	0	0
3ce795c2aa433a2dd88e9895bcdf326c	f326c	0	0	0	0	0	0	0	0	0	0	0	0	0	0	0	0	0	0	0	0	0	64	0	0	0	28	0	0	0	0	0	0	0	0	0	0	0	34	0	0	0	0	0	0	0	0	0	0
3c8deca6befcda6ee0dbf40f606bad85	bad85	0	0	0	0	0	0	0	0	0	0	0	0	0	0	0	32	0	0	0	0	0	65	0	0	0	0	0	0	0	0	0	0	0	0	0	0	0	0	0	0	0	66	0	0	0	0	0	0
3c750e779d0e5a5135d0acc2bb1cc454	cc454	0	0	0	0	0	0	0	0	0	0	0	0	0	0	0	0	0	0	0	33	0	0	0	0	0	0	0	0	0	0	0	0	0	0	0	0	0	0	0	0	0	0	0	0	0	0	0	0
3c39e2fc1d612c204cf554df15b4b72d	4b72d	0	0	0	0	0	0	0	0	0	0	0	0	0	0	0	0	0	0	0	0	0	0	0	0	0	0	0	40	0	0	0	0	0	0	0	0	0	0	0	0	0	0	16	0	0	0	0	0
3c1edc3867b68691ee947376aca6dedf	6dedf	0	0	0	0	7	0	0	0	0	0	0	0	0	0	0	0	0	0	0	0	22	0	0	0	0	0	0	0	0	0	0	0	0	0	0	0	0	0	0	0	0	0	0	0	0	0	0	0
3c0f954d837efe63092e3c00a6bf4ba7	f4ba7	0	0	0	0	0	0	0	0	0	0	0	0	0	0	0	0	0	0	0	119	0	0	0	0	0	0	0	0	0	0	0	0	0	0	0	0	0	0	0	0	0	0	0	0	0	0	0	0
3c0871a0eec69426d958bb6f95feec4c	eec4c	0	0	0	0	0	0	0	0	0	0	0	0	0	0	0	0	0	0	0	0	16	0	0	0	0	0	0	0	0	0	0	0	0	0	0	0	0	0	0	0	0	0	0	0	0	0	0	0
3b3bf63398921ab5128be3c8488ac939	ac939	0	0	0	0	0	0	0	0	0	0	0	0	0	0	0	0	0	0	0	63	29	0	0	0	0	0	0	0	0	0	0	0	0	0	0	0	0	0	0	0	0	0	0	0	0	0	0	0
3b32c1b2dfe14c8e5b88425deefc2599	c2599	0	0	0	0	109	0	0	45	40	0	0	0	0	109	0	0	0	0	0	0	0	0	0	0	0	0	158	107	0	0	0	0	0	137	0	0	0	40	0	0	0	332	396	0	0	0	0	0
3ae51611e31dd3efd6b535b9ef705800	05800	0	0	0	59	43	0	0	17	5	0	0	0	0	0	0	0	0	48	0	0	0	0	0	0	0	0	0	0	0	0	0	0	0	20	0	14	41	0	0	0	17	0	0	0	0	0	0	0
3a9aa01d94843808111dde36b469a56c	9a56c	0	0	0	0	0	20	0	0	0	9	0	0	0	0	0	0	0	0	0	0	0	415	0	0	0	0	0	584	0	0	0	0	0	0	0	0	0	0	0	0	0	0	21	0	0	0	0	0
3a8607c7764996919045ff42a328933a	8933a	0	0	0	0	0	0	0	0	79	0	0	0	0	0	0	0	0	0	0	0	0	0	0	0	0	0	0	0	0	0	0	0	0	0	0	28	0	0	0	0	0	0	0	0	0	0	0	0
39c78813b84e7c38ae725ee4a3c74268	74268	0	0	0	0	0	0	0	0	0	0	0	0	0	0	0	145	0	0	0	0	0	116	0	0	0	0	0	0	0	0	0	126	0	0	0	0	0	0	0	0	0	0	0	0	0	0	0	0
39be4f4925c6ce447b2b56708a40ba05	0ba05	0	0	0	0	0	0	0	0	0	0	0	0	0	0	0	0	0	0	0	0	0	0	0	0	0	0	0	0	0	0	0	0	0	0	0	0	0	0	0	0	0	0	0	0	0	0	0	0
3992e1a9c91800660741f08461514c1f	14c1f	0	0	0	0	0	0	0	0	0	0	0	0	0	0	0	0	0	0	0	0	0	0	0	0	0	0	0	0	0	0	0	0	0	0	0	0	0	46	0	0	0	0	20	0	0	0	0	0
39785726e622d4835d5cbaf4c3f1be76	1be76	0	0	0	0	43	0	0	9	39	0	0	12	0	149	0	0	0	67	0	0	20	0	0	0	0	0	334	0	0	0	0	0	0	185	0	0	0	47	0	0	0	295	187	0	0	0	0	0
39681db5ac9aec99432bdd5dce125f8b	25f8b	0	0	0	0	0	0	0	0	0	0	0	0	0	0	0	0	0	0	0	0	36	0	0	0	0	0	0	0	0	0	0	0	0	0	0	0	0	0	0	0	0	0	0	0	0	0	0	0
396142aaa89b3b8cfec081d372fdfede	dfede	0	0	0	0	0	0	0	0	0	0	0	0	0	0	0	0	0	0	0	0	0	32	0	0	0	0	0	0	0	0	0	0	0	0	0	0	0	0	0	0	31	0	0	0	0	0	0	0
3935e6fadbbe9bfdd8ebcb0abfb00d8d	00d8d	0	0	0	0	0	0	0	0	0	0	0	0	0	0	0	0	0	0	0	0	0	22	0	0	0	0	49	234	0	0	0	0	0	0	0	0	0	0	0	0	0	0	0	0	0	0	0	0
38edfe42726d27561c4a3720628ddcdc	ddcdc	0	0	0	0	0	0	0	0	0	0	0	0	0	0	0	0	0	0	0	0	0	0	0	0	0	0	0	0	0	0	0	0	0	0	0	0	0	0	0	0	0	0	0	0	0	0	0	0
38eb13558ce5d2f0dac071f79f1684c3	684c3	0	0	0	0	0	0	0	0	0	0	0	0	0	0	0	0	0	0	0	0	0	0	0	0	0	0	0	0	0	0	0	0	0	0	0	0	0	0	0	0	0	0	0	0	0	0	0	0
38e8a11476603a2867dba77049553521	53521	0	0	0	0	0	0	0	0	0	0	0	0	0	0	0	0	0	0	0	47	0	163	0	0	0	0	0	92	0	0	0	0	0	0	0	0	0	0	0	0	49	0	111	0	0	0	0	0
38a87a79951dee48c889d94336728a55	28a55	135	0	0	0	0	0	0	0	0	0	0	0	0	1931	0	0	0	0	59	137	0	0	0	0	0	0	0	0	135	0	0	0	0	0	0	0	0	0	0	0	26	0	0	154	0	0	0	0
389784fce4de3052befe557927924ced	24ced	0	0	0	0	0	0	0	0	0	0	0	0	0	0	0	0	0	0	0	99	0	0	0	0	0	0	0	0	0	0	0	0	0	24	0	0	0	0	0	0	0	0	0	0	0	0	0	0
385d6b7ee3cf7466ab81be4d4fa6d9f4	6d9f4	0	0	0	0	0	0	0	0	0	0	0	0	0	0	0	0	0	0	48	0	0	0	0	0	0	80	0	0	0	0	0	0	0	0	0	0	0	0	0	0	0	0	0	0	0	0	0	0
37c49a7b3fa0eeede2f6fd725d36856e	6856e	0	0	0	0	0	0	0	0	0	0	0	0	0	0	0	0	0	0	0	279	0	0	0	0	0	0	0	0	0	0	0	0	0	0	0	0	0	0	0	0	0	0	0	0	0	0	0	0
377c1297c6a65139a4b931493d3bba97	bba97	0	0	0	0	0	0	0	0	0	0	0	0	0	0	0	0	0	0	838	45	860	0	0	0	0	0	0	0	0	0	0	0	0	0	0	0	0	0	0	0	0	0	0	0	0	0	0	0
37376310da6607731e42ec0e48d4fb26	4fb26	0	0	0	0	0	0	0	0	0	0	0	0	0	0	0	0	0	0	0	0	0	0	0	0	0	0	0	0	74	0	0	0	0	0	0	0	0	0	0	0	0	0	0	27	0	0	0	0
371a9b524f9f5b3af36f1f89e6634b4e	34b4e	0	0	0	41	0	0	0	0	0	0	0	0	0	0	0	283	0	181	47	0	0	0	0	0	0	115	0	0	0	0	0	0	0	669	0	282	0	0	0	0	329	0	0	0	0	0	0	0
36e598e2194c7f53ef07c2e7a258529d	8529d	0	0	0	0	5	0	0	0	0	0	0	0	0	0	0	0	0	0	31	0	0	0	0	0	0	0	0	0	0	0	0	0	0	0	0	0	0	0	0	0	0	0	0	0	0	0	0	0
36e40dd8363e9edc7e99795c008fb1af	fb1af	0	0	0	0	0	0	0	0	0	0	0	0	0	0	0	0	0	0	19	0	0	0	0	0	0	0	0	0	0	0	0	0	0	0	0	0	0	0	0	0	0	0	0	0	0	0	0	0
3666a6aecec6062ac4cef88b3144ac9e	4ac9e	0	0	0	0	0	0	0	0	0	0	0	0	0	0	0	0	0	0	0	0	0	0	0	0	0	0	0	0	0	0	0	0	0	0	0	0	0	0	0	0	0	0	0	0	0	0	0	0
364e95a2b576f9e0d7986b020d683123	83123	0	0	0	0	0	0	0	0	0	0	0	0	0	0	0	0	0	0	0	0	0	0	0	0	0	0	0	0	0	0	0	0	0	0	148	0	0	0	0	0	0	0	0	13	0	0	0	0
3621a2796125a410aa34b2abc97f3bdf	f3bdf	0	0	0	0	0	0	0	0	0	0	0	0	0	0	0	0	0	25	0	0	0	0	0	0	0	0	0	0	0	0	0	0	0	16	0	0	0	0	0	0	0	0	0	0	0	0	0	0
35e5ba9a47d202c8a2e83df66c422b42	22b42	0	0	0	0	0	0	0	0	0	0	0	0	0	0	0	0	0	0	0	39	68	0	0	0	0	0	0	0	0	0	0	0	0	0	0	0	0	0	0	0	0	0	0	0	0	0	0	0
35e12b8b9d483419643c2cf17282fc37	2fc37	0	0	0	0	0	0	0	0	0	0	0	28	0	0	0	0	0	76	0	0	0	0	0	0	0	0	0	0	0	0	0	0	0	16	0	0	48	0	0	0	0	0	0	0	0	0	0	0
356a1f1bd9abb542db726e11fecdb5f2	db5f2	0	0	0	0	0	0	0	0	0	0	0	0	0	0	0	0	0	0	0	0	0	0	0	0	0	0	0	0	0	0	0	0	0	0	0	0	0	0	0	0	0	0	0	0	0	0	0	0
3535d5218b3ca3649ef9e5d02d6c98bd	c98bd	0	0	0	0	0	0	0	0	0	0	0	0	0	0	0	0	0	0	0	164	0	0	0	0	0	0	0	0	0	0	0	0	0	0	0	0	0	0	0	0	0	0	0	0	0	0	0	0
35121318c2252949e20a6c1c02b27b74	27b74	0	0	0	0	0	0	0	0	0	0	0	0	0	0	0	0	0	0	0	54	0	0	0	0	0	0	0	0	0	0	0	0	0	0	0	0	0	0	0	0	0	0	0	0	0	0	0	0
34c00cf01eebdbc80eb2177ab75a9940	a9940	0	0	0	0	0	0	0	0	0	0	0	0	0	0	0	0	0	0	0	0	0	0	0	0	0	0	0	0	0	0	0	0	0	0	0	0	0	0	0	0	0	350	0	672	0	0	0	0
34b85d43c459154eca8d5525f056c05b	6c05b	0	0	0	0	0	0	0	0	0	0	0	0	0	0	0	0	0	0	0	0	0	0	0	0	0	0	0	0	0	0	0	0	0	0	0	0	0	0	0	0	0	0	0	0	0	0	0	0
34b60e5ec5b006cf658a268cab83ec68	3ec68	0	0	0	0	0	0	0	0	0	0	0	0	0	0	0	0	0	0	0	0	0	0	0	0	0	0	0	0	0	0	0	0	0	0	0	0	0	0	0	0	0	0	0	0	0	0	0	0
349917b19485f86be20b12783a21d3c1	1d3c1	0	0	0	0	0	0	0	0	0	0	0	0	0	75	0	0	0	0	0	0	0	0	0	0	0	0	0	0	0	0	0	0	0	0	527	0	0	0	0	0	0	0	0	0	0	0	0	0
340a58017496785a2f97f3a077ef26c4	f26c4	0	0	0	0	32	0	0	30	28	0	0	20	0	0	0	0	0	76	0	0	22	0	0	0	0	0	0	20	0	0	0	0	0	12	0	0	18	0	0	0	282	0	0	0	0	0	0	0
33fc01ad9ec7b5d1d873b8058569cc2d	9cc2d	0	0	0	0	0	0	0	0	0	0	0	0	0	0	0	0	0	0	9	0	16	0	0	0	0	0	0	0	0	0	0	0	0	0	0	0	0	0	0	0	0	0	0	0	0	0	0	0
337cba6d891a54acf10cb721b592b962	2b962	0	0	0	15	0	0	0	0	0	0	0	0	0	0	0	0	0	0	0	0	0	0	0	0	0	75	0	0	0	0	0	0	0	0	0	13	0	0	0	0	0	0	0	0	0	0	0	0
3371230209b54734b83668d2a5a79084	79084	0	0	0	0	0	0	0	0	0	0	0	0	0	0	0	0	0	0	0	0	0	0	0	0	0	0	0	0	0	0	0	0	0	0	0	0	0	0	0	0	0	0	0	0	0	0	0	0
336ab666125f78441c62d5a261b7ae0a	7ae0a	0	0	0	0	0	0	0	0	0	0	0	0	0	0	0	0	0	0	0	0	0	0	0	0	0	0	0	0	0	0	0	0	0	0	0	0	0	0	0	0	0	0	0	0	12	0	0	0
3350ea12e692e2819b1dba4b0334adde	4adde	111	0	0	31	46	36	0	0	0	30	0	37	0	34	0	0	0	501	0	0	0	0	0	0	0	0	0	405	947	0	0	0	0	372	0	912	0	0	0	0	4119	0	0	0	0	0	0	0
3322b9527784b9afb857b69ba85ea552	ea552	0	0	0	0	0	0	0	0	0	0	0	0	0	0	0	0	0	0	0	0	0	0	0	0	0	0	0	0	0	0	0	0	0	0	0	0	0	0	0	0	0	0	0	0	0	0	0	0
327932aba40950c538e044d1fbf889b5	889b5	0	0	0	0	0	0	0	0	0	0	0	0	0	0	0	0	0	0	0	90	0	0	0	0	0	0	0	0	0	0	0	0	0	0	0	51	0	0	0	0	0	0	0	0	0	0	0	0
31869fdcc98a7a99071f284c6f57a3e1	7a3e1	0	0	0	0	0	0	0	0	0	0	0	0	0	0	0	0	0	0	0	0	0	0	0	0	0	0	0	0	0	0	0	0	0	0	0	0	0	0	0	0	0	0	0	0	0	0	0	0
31549aafad4e395b138612ae20560084	60084	0	0	0	0	0	0	0	0	0	0	0	13	0	0	0	0	0	97	0	0	0	0	0	0	0	0	0	0	0	0	0	0	0	556	0	0	0	0	0	0	0	0	0	0	0	0	0	0
31409d73d4e9fde6524446d0c2321329	21329	0	0	0	0	0	0	0	0	0	0	0	0	0	0	0	0	0	0	40	0	17	0	0	0	0	0	0	0	0	0	0	0	0	0	0	0	0	0	0	0	0	0	0	0	0	0	0	0
30d5108888aeaeac14e3962ddd61776a	1776a	0	0	0	0	0	0	0	0	0	0	0	0	0	0	0	30	0	0	0	0	0	122	0	0	0	0	0	17	0	0	0	0	0	0	0	0	0	0	0	0	0	0	0	0	0	0	0	0
30859c435327b2266e03ef3c73ab70c2	b70c2	0	0	0	0	0	0	0	0	0	0	0	0	0	0	0	0	0	0	0	0	0	0	0	0	0	0	0	0	61	0	0	0	0	0	0	0	0	0	0	0	0	0	0	0	0	0	20	0
3079197b439b1cbb435447fac8303c5a	03c5a	0	0	0	0	0	0	0	0	0	0	0	0	0	0	0	0	0	0	251	0	122	0	0	0	0	0	0	0	0	0	0	0	0	0	0	0	0	0	0	0	0	0	0	0	0	0	0	0
305eb66b2c87186e2e75bd316727bea1	7bea1	0	0	0	0	0	0	0	0	0	0	0	0	0	0	0	0	0	0	0	0	33	0	0	0	0	0	0	0	0	0	0	0	0	0	0	0	0	0	0	0	0	0	0	0	0	0	0	0
303a061e2e28119f0743823f4cfaded8	aded8	0	0	0	0	8	0	0	0	0	0	0	0	0	0	0	0	0	164	0	0	0	222	0	0	0	0	0	133	0	0	0	0	0	162	0	0	0	0	0	0	0	0	0	0	0	0	0	0
2ff3492d4754d0645ab18e1e3716554a	6554a	0	0	0	0	0	18	0	0	0	0	0	0	0	0	0	0	0	0	0	0	0	53	0	0	0	0	0	0	0	0	0	0	0	0	0	0	0	0	0	0	0	0	0	0	0	0	0	0
2fe84fa18d03445a8da21741d69b43ca	b43ca	0	0	0	0	0	0	0	0	0	0	0	0	0	0	0	0	0	0	0	0	0	63	0	0	0	0	0	0	0	0	0	0	0	0	0	0	0	30	0	0	0	0	0	0	0	0	0	0
2fe61f48e17872a5055d155a0d5976a1	976a1	0	0	0	0	0	0	0	10	156	0	0	0	0	0	0	0	0	22	0	0	0	242	0	0	0	0	0	431	0	0	0	0	0	134	0	156	0	118	0	0	258	0	112	0	0	0	0	0
2fc2f569c957f0c376e55d87a27e5fca	e5fca	0	0	0	0	0	0	0	0	0	0	0	0	0	0	0	0	0	0	0	60	14	0	0	0	0	0	0	0	0	0	0	0	0	0	0	0	0	0	0	0	0	0	0	0	0	0	0	0
2fb1f8860694bb90f3e01cba908b9d3b	b9d3b	0	0	0	0	0	0	0	0	0	0	0	0	0	0	0	0	0	29	0	0	0	0	0	0	0	0	155	0	0	0	0	0	0	0	0	0	0	0	0	0	0	0	0	0	0	0	0	0
2fa67f3a66440c26a813cd97256cf9bf	cf9bf	0	0	0	0	0	41	0	0	0	0	0	0	0	0	0	0	0	47	0	0	0	301	0	0	0	0	0	213	0	0	0	0	0	109	820	111	0	85	0	0	0	0	65	0	0	0	0	0
2e909ae5629614818627cdd0241769aa	769aa	0	0	0	0	0	0	0	0	0	0	0	0	0	0	0	0	0	0	0	0	0	0	0	0	0	0	0	0	0	0	0	0	0	25	0	0	0	0	0	0	0	0	0	0	0	0	0	0
2e73e3b5b4f848cd238a08c7b19610bb	610bb	0	0	0	0	0	0	0	0	0	0	0	0	0	0	0	0	0	12	0	38	0	0	0	0	0	0	0	0	0	0	0	0	0	0	0	0	0	0	0	0	0	0	0	0	0	0	0	0
2e6b7d26bfc1dca39c3e40caf0c8d147	8d147	0	0	0	0	0	0	0	0	0	0	0	0	0	0	0	0	0	0	0	14	0	0	0	0	0	0	0	0	0	0	0	0	0	0	0	0	16	0	0	0	0	0	0	0	0	0	0	0
2e4f9f7ad5c868e151d7b1f6c24deb9b	deb9b	0	0	0	0	0	0	0	0	0	0	0	0	0	0	0	0	0	0	0	0	0	0	0	0	0	0	0	20	0	0	0	268	0	0	0	0	0	0	0	0	0	0	0	0	0	0	0	0
2e0ff69a8f9b7b3d233f9c9eb0814957	14957	0	0	0	0	0	0	0	0	0	0	0	0	0	0	0	0	0	0	0	0	0	0	0	0	0	0	0	0	0	0	0	0	0	0	0	0	0	0	0	0	0	0	0	0	0	0	0	0
2e02bd70a85cbbfdfc7d48e68bd5458e	5458e	0	0	0	0	0	0	0	0	0	0	0	0	0	25	0	0	0	0	0	0	0	0	0	0	0	0	0	0	0	0	0	0	0	0	0	0	0	0	0	0	0	0	0	0	0	0	0	0
2dccccfbaf826516d423a33e453c4147	c4147	0	0	0	0	0	0	0	0	0	0	0	0	0	0	0	0	0	0	0	56	0	0	0	0	0	0	0	0	0	0	0	0	0	0	0	0	0	0	0	0	136	0	0	0	0	0	0	0
2d8778d1e66759eae7e1977ba12c22df	c22df	0	0	0	0	0	0	0	0	0	0	0	0	0	0	0	0	0	0	22	0	0	0	0	0	0	0	0	0	0	0	0	0	0	0	0	0	0	0	0	0	0	0	0	0	0	0	0	0
2d79a3bd6258661779dd5156e928ff4c	8ff4c	0	0	0	0	0	0	0	0	0	0	0	0	0	0	0	0	0	0	0	0	0	0	0	0	0	0	0	0	0	0	0	0	0	0	0	44	0	0	0	0	61	0	0	0	0	0	0	0
2d44fd725ead1984bc1c651b2d42cf1e	2cf1e	0	0	0	0	0	0	0	0	0	0	0	0	0	0	0	0	0	0	0	0	22	0	0	0	0	0	0	0	0	0	0	0	0	0	0	0	0	0	0	0	0	0	0	0	0	0	0	0
2d4169b85e8ed84f2913e1057809ebde	9ebde	0	0	0	0	0	0	0	0	0	0	0	0	0	0	0	0	0	0	0	103	0	0	0	0	0	0	0	0	0	0	0	0	0	0	0	0	0	0	0	0	0	0	0	0	0	0	0	0
2d09d4cad411513057ee79f1c86c4148	c4148	0	0	0	0	0	0	0	0	0	0	0	0	0	0	0	0	0	0	0	0	352	0	0	0	0	0	0	0	0	0	0	0	0	0	0	0	0	0	0	0	0	0	0	0	0	0	0	0
2d0432dd01811b8193c69bf74bcb9d81	b9d81	0	0	0	0	0	0	0	0	0	0	0	0	0	0	0	0	0	205	0	393	82	0	0	0	0	0	0	0	0	0	0	0	0	0	0	0	0	0	0	0	0	0	0	0	0	0	0	0
2cdccb27a61b9df36bb0b8b474d8b6fa	8b6fa	0	0	0	0	0	0	0	0	0	0	0	0	0	0	0	59	0	0	0	0	0	0	0	0	0	0	0	0	0	0	0	125	0	0	0	0	0	0	0	0	0	0	0	0	0	0	0	0
2ca547def45c30bf2ff12d62f0942a62	42a62	0	0	0	0	0	0	0	0	0	0	0	0	0	0	0	0	0	0	56	0	0	0	0	0	15	0	0	0	0	0	0	0	0	0	0	0	0	0	0	0	0	0	0	0	0	0	0	0
2c93b3666b97c085b7ab1c7885bd0476	d0476	0	0	0	0	0	0	0	0	0	0	0	0	0	0	0	0	0	82	97	440	0	0	0	0	0	0	0	0	0	0	0	0	0	0	0	0	0	0	0	0	0	0	0	0	0	0	0	0
2c82e08ccde354410148a8efdc0f372d	f372d	0	0	0	0	0	0	0	0	0	0	0	0	0	0	0	103	0	0	0	0	0	0	0	0	0	0	0	0	0	0	0	47	0	0	0	0	0	0	0	0	0	0	0	0	0	0	0	0
2c762ca805679c4cfaea1df27ef58b07	58b07	0	0	0	0	0	0	0	0	0	0	0	0	0	0	0	0	0	0	0	0	0	0	0	0	0	0	0	0	0	0	0	0	0	0	0	0	0	0	0	0	0	0	0	0	0	0	0	0
2c42440f5300baa8cb4882a27c5bcd09	bcd09	0	0	0	0	0	0	0	0	0	0	0	0	0	0	0	0	0	0	0	26	0	0	0	0	0	0	0	0	0	0	0	0	0	0	0	0	0	0	0	0	0	0	0	0	0	0	0	0
2c35b1b88347167881906114dbdc284e	c284e	0	0	0	0	0	0	0	0	0	0	0	0	0	0	0	0	0	0	0	0	0	0	0	0	0	0	0	0	0	0	0	183	0	0	986	0	0	0	0	0	0	0	0	0	0	0	0	48
2c1df699319cf3e4feb7c22ab2910ec7	10ec7	0	0	0	0	0	0	0	0	0	0	0	0	0	0	0	0	0	0	21	0	0	0	0	0	0	0	0	0	0	0	0	0	0	0	0	0	0	0	0	0	0	0	0	0	0	0	0	0
2bcb429bb80901d2e7202e04ba347a11	47a11	230	0	0	0	0	0	0	0	0	0	0	0	98	0	0	0	0	0	0	0	0	0	0	0	0	0	0	0	0	0	0	0	0	0	0	0	0	0	0	0	0	0	0	0	0	0	0	0
2bac476403d261affed33cc845ec3843	c3843	0	0	0	0	0	0	0	0	0	0	0	0	0	0	0	0	0	22	29	0	0	0	0	0	0	0	0	0	0	0	0	0	0	0	0	0	0	0	0	0	0	0	0	0	0	0	0	0
2ba989c8468aa65a384f3c061223292d	3292d	0	0	0	0	0	0	0	0	0	0	0	0	0	0	0	0	0	0	0	0	0	55	0	0	0	0	0	43	0	0	0	0	0	0	0	0	0	0	0	0	0	0	0	0	0	0	0	0
2b4f1825efcf40f65cba6e2063b4c8d8	4c8d8	0	0	0	0	0	0	0	0	0	0	0	0	0	0	0	0	0	0	0	0	0	0	0	0	0	0	0	0	0	0	0	0	0	0	0	0	0	0	0	0	0	0	0	0	0	0	0	0
2b2dde3529833bfb7f0e52a67ef9c6e4	9c6e4	0	0	0	0	0	0	0	0	0	0	0	0	0	0	0	0	0	0	72	0	68	0	0	0	0	0	0	0	0	0	0	0	0	0	0	0	0	0	0	0	0	0	0	0	0	0	0	0
2aa8194611963ec8710fb607e36ec70b	ec70b	0	0	0	0	0	0	0	0	0	0	0	0	0	0	0	0	0	0	0	0	0	0	0	0	0	0	0	0	0	0	0	0	0	0	0	0	0	0	0	0	0	0	0	0	0	0	0	0
2a7c0c20d8e39720bdf02306522b9b18	b9b18	0	0	0	0	0	0	0	0	0	0	0	0	0	0	0	0	0	0	0	0	0	0	0	0	0	0	0	0	0	0	0	0	0	0	0	0	0	0	0	0	0	0	0	0	0	0	16	0
2a46f7a5dfa28fb4e2bb5cb7c1dbcfe5	bcfe5	0	0	0	0	0	8	0	0	0	0	0	0	0	0	0	0	0	0	0	0	0	0	0	0	51	0	1244	103	0	0	0	0	0	0	0	0	0	0	0	0	0	0	0	0	0	0	0	0
29e5335a4125d8e326ea1a190859d6df	9d6df	0	0	0	0	0	0	0	0	0	0	0	13	0	0	0	0	0	45	0	0	0	0	0	0	0	0	0	0	0	0	0	0	0	107	0	0	0	0	0	0	0	0	0	0	0	0	0	0
29664a3ca3d23970738ccac052a73c76	73c76	0	0	0	0	0	0	0	0	0	0	0	0	0	0	0	0	0	0	0	0	0	0	0	0	0	66	0	0	0	0	0	0	0	0	0	0	0	0	0	0	27	0	0	0	0	0	0	0
295ebc71b03f6d6137a9dd88037252c1	252c1	0	0	0	0	0	0	0	0	0	0	0	0	0	8673	0	0	0	0	0	0	0	0	0	0	0	0	0	139	59	0	0	0	0	0	0	0	0	0	0	0	0	0	0	1229	0	0	0	0
293ecf18723ec65f41c3d07b97d03b2c	03b2c	0	0	0	0	141	0	0	0	0	0	0	0	0	0	0	0	0	0	0	0	0	0	0	0	0	0	0	0	0	0	0	0	0	0	0	0	0	0	0	0	0	0	253	0	0	0	0	0
29193708ff7930252d347edbfc4676c3	676c3	0	0	0	0	0	0	0	0	0	0	0	0	0	0	0	0	0	0	0	0	0	0	0	0	0	0	0	0	0	0	0	0	0	0	0	0	0	0	0	0	0	0	0	0	0	0	0	0
28dfee6832d6123971186275086de737	de737	0	0	0	0	0	0	0	0	0	0	0	0	0	0	0	0	0	0	0	0	11	0	0	0	0	0	0	0	0	0	0	0	0	0	0	0	0	0	0	0	0	0	0	0	0	0	0	0
27f1c39122921fd35215065f26ad6425	d6425	0	0	0	0	0	0	0	0	0	0	0	0	0	0	0	0	0	17	29	74	8	0	0	0	0	0	0	0	0	0	0	0	0	0	0	0	0	0	0	0	0	0	0	0	0	0	0	0
27d088fb84b791167453d2fd2e2b8e9e	b8e9e	0	0	0	0	0	0	0	0	0	0	50	0	0	0	0	600	0	0	0	0	0	0	0	0	0	0	0	0	0	0	0	10923	0	0	0	0	0	0	0	0	0	0	0	0	0	0	0	0
27a36e31a95d8159168e88a0470f39e7	f39e7	0	0	0	0	0	0	0	0	0	0	0	0	0	0	0	0	0	0	0	0	0	312	0	0	0	0	0	0	0	0	0	0	0	0	0	0	23	0	0	0	0	0	0	0	0	0	0	0
2724005c9fcda85439f5c37b299aa3eb	aa3eb	0	0	0	0	0	0	0	0	0	0	0	0	0	0	0	0	0	0	0	12	277	0	0	0	0	0	0	0	0	0	0	0	0	0	0	0	0	0	0	0	0	0	0	0	0	0	0	0
2690ba939c298519f9f5179d31ccda25	cda25	0	0	0	0	0	0	0	0	0	0	0	0	0	0	0	0	0	0	0	0	0	0	0	0	0	0	0	0	0	0	0	0	0	0	0	0	0	0	0	0	0	0	0	0	0	0	0	0
269087ed42ca04bcc7ebb6de1cdab7d8	ab7d8	0	0	0	0	0	0	0	0	0	0	0	0	0	0	0	0	0	31	0	0	0	0	0	0	0	0	0	0	0	0	0	0	0	0	0	0	0	0	0	0	0	0	0	0	0	0	0	0
26136790e34724cafadec75b8571a1d7	1a1d7	0	0	0	0	0	0	0	0	0	0	0	0	0	0	0	0	0	0	23	355	22	0	0	0	0	0	0	0	0	0	0	0	0	0	0	0	0	0	0	0	0	0	0	0	0	0	0	0
25f1e07d55eb71c79b6c6e8ed2473580	73580	0	0	0	0	0	0	0	0	0	0	0	0	0	0	0	15	0	0	0	0	0	0	0	0	0	0	0	0	0	0	0	0	0	0	0	0	0	0	0	0	0	0	0	0	0	0	0	0
256bd6a621428b8d1d478f7a50a1ae3d	1ae3d	0	0	0	0	0	0	0	0	0	0	0	0	0	0	0	0	0	29	0	0	0	0	0	0	0	0	0	0	0	0	0	0	0	0	0	0	0	0	0	0	0	0	0	0	0	0	0	0
255d22022a5621619abf5064a061cfbf	1cfbf	0	0	0	0	0	0	0	0	0	0	0	0	0	0	0	0	0	0	0	0	0	0	0	0	0	0	0	0	0	0	0	0	0	0	0	0	0	0	0	0	0	0	0	0	0	0	0	0
24fc17ae765ff137375655a69312ecff	2ecff	0	0	0	0	0	0	0	0	0	0	0	0	0	0	0	3091	356	0	0	0	0	0	0	1083	0	0	0	0	0	0	0	150	1724	0	0	0	0	0	0	0	0	0	0	0	0	713	0	0
24c01767cd286767fd0dbf8f1ec446d0	446d0	0	0	0	0	0	0	0	0	0	0	0	0	0	0	0	0	0	30	0	36	0	0	0	0	0	0	0	0	0	0	0	0	0	0	0	0	0	0	0	0	0	0	0	0	0	0	0	0
24a5e8905382dfc06e20798dfa786a1b	86a1b	0	0	0	0	0	0	0	0	0	0	0	0	0	0	0	0	0	0	109	0	180	0	0	0	0	0	0	0	0	0	0	0	0	0	0	0	0	0	0	0	0	0	0	0	0	0	0	0
248a067f6e3fa0d9be5a88cc9b887361	87361	0	0	0	0	0	0	0	0	0	0	0	0	0	0	0	0	0	0	0	0	0	0	0	0	0	0	0	0	0	0	0	0	0	0	0	0	0	0	0	0	0	0	0	0	0	0	0	0
23f14cdd0374aca7f3b1dfec9c3680ff	680ff	0	0	0	0	0	0	0	0	0	0	0	0	0	0	0	0	0	0	47	0	0	0	0	0	0	0	0	0	0	0	0	0	0	0	0	0	0	0	0	0	0	0	0	0	0	0	0	0
23c428e32b484c91a37748173dae7b66	e7b66	0	0	0	0	0	0	0	0	0	0	0	0	0	0	0	0	0	0	0	0	0	0	0	0	0	0	0	0	0	0	0	0	0	0	0	0	22	0	0	0	0	0	0	0	0	0	0	0
23b91e00b49ff57b177af3d528a43215	43215	0	0	0	0	0	0	0	0	42	0	0	0	0	0	0	0	0	0	0	0	0	0	0	0	0	0	71	0	0	0	0	0	0	0	0	0	0	0	0	0	0	0	0	0	0	0	0	0
23410f41e1d5bd4a79068cc742ba263e	a263e	0	0	0	0	0	0	0	0	0	0	0	0	0	0	0	0	0	0	0	35	0	0	0	0	0	0	0	0	0	0	0	0	0	0	0	0	0	0	0	0	10	0	0	0	0	0	0	0
2339db49f501e5e49b22f657317a4789	a4789	0	0	0	0	0	0	0	0	0	0	0	0	0	0	0	0	0	0	0	0	0	0	0	0	0	0	0	0	0	0	0	0	0	0	0	0	0	0	0	0	0	0	0	0	0	0	0	0
2305ab307c9990507c4313cea300ea9b	0ea9b	0	0	0	0	0	0	0	0	0	0	0	0	0	0	0	0	0	0	26	0	17	0	0	0	0	0	0	0	0	0	0	0	0	0	0	0	0	0	0	0	0	0	0	0	0	0	0	0
224219a193c038ab918549c8042b5c10	b5c10	0	0	0	0	0	0	0	0	0	0	0	0	0	0	0	0	0	0	30	0	77	0	0	0	0	0	0	0	0	0	0	0	0	0	0	0	0	0	0	0	0	0	0	0	0	0	0	0
21f0ff8352d31b56fdf1ec232e43061b	3061b	0	0	0	0	0	0	0	0	0	0	0	0	0	0	0	0	0	18	29	0	0	0	0	0	0	0	0	0	0	0	0	0	0	0	0	0	0	0	0	0	0	0	0	0	0	0	0	0
21cc35ab2ab26d9594b3dbfe8bb16755	16755	0	0	0	0	0	0	0	0	0	0	0	0	0	0	0	0	0	0	0	30	0	0	0	0	0	0	0	0	0	0	0	0	0	0	0	0	0	0	0	0	0	0	0	0	0	0	0	0
21a2b4aaca77acfeb703ef12c1f1ef1f	1ef1f	0	0	0	0	0	0	0	0	0	0	0	0	0	0	0	0	0	0	166	0	0	0	0	0	0	0	0	0	0	0	0	0	0	0	0	0	0	0	0	0	0	0	0	0	0	0	0	0
214d0dba37fcfbc02504997049ea987d	a987d	0	0	0	0	0	0	0	0	0	0	0	0	0	0	0	0	0	0	0	0	0	201	0	0	0	0	0	101	0	0	0	0	0	0	0	0	0	13	0	0	0	0	98	0	0	0	0	0
211bbdb544e45059ded2632bfba0f550	0f550	0	0	0	30	54	0	0	0	0	0	0	0	0	0	0	0	0	0	1564	98	0	1526	0	0	0	977	253	1133	0	0	0	0	0	0	0	180	1918	894	0	0	75	0	2003	0	0	0	0	0
20c1b54888122d945db482e0b6af5c81	f5c81	0	0	0	0	0	0	0	0	0	0	0	0	0	0	0	0	0	0	0	0	0	0	0	0	0	0	0	0	0	0	0	0	0	0	0	0	0	0	0	0	0	0	0	0	0	0	0	0
20b4bba9878b59c895ff95ae1b911c44	11c44	0	0	0	0	0	0	0	0	0	0	0	0	0	0	0	0	0	0	0	32	0	0	0	0	0	0	0	0	0	0	0	0	0	0	0	0	0	0	0	0	0	0	0	0	0	0	0	0
20a39d8af7e2a6562b69741296c2fc22	2fc22	0	0	0	0	0	0	0	0	0	0	0	0	0	0	0	0	0	0	0	0	0	0	190	610	0	0	0	0	0	0	0	0	0	0	0	0	0	0	0	0	0	0	0	0	0	0	0	0
2074ff76a27f507c25af9094f8e615c0	615c0	0	0	0	0	0	0	0	0	0	0	0	0	0	0	0	0	0	0	23	63	0	0	0	0	0	0	0	0	0	0	0	0	0	0	0	0	0	0	0	0	0	0	0	0	0	0	0	0
2032931301d2bcf17e1025cbcbcf0540	f0540	0	0	0	0	0	0	0	0	0	0	0	0	0	0	0	0	0	0	0	0	0	0	0	0	0	0	0	0	0	0	0	0	0	0	0	0	0	0	0	0	0	0	0	0	0	0	0	0
20140bdfc96e02967ab24d29eb261a45	61a45	0	0	0	0	0	0	0	0	0	0	0	0	0	0	0	0	0	0	44	92	98	0	0	0	0	0	0	0	0	0	0	0	0	0	0	0	0	0	0	0	0	0	0	0	0	0	0	0
1fe6dd62baccad1c63c0d7428cc9fe28	9fe28	0	0	0	0	0	0	0	0	0	0	0	0	0	0	0	0	0	0	0	0	0	0	0	0	0	0	0	0	0	0	0	0	0	0	0	0	0	0	0	0	0	0	0	0	0	0	0	0
1fc50f9e98dec3c859394b8c0abd1b7f	d1b7f	0	150	0	0	0	0	0	0	0	0	0	0	0	0	3460	821	0	0	0	0	0	0	0	0	0	0	0	0	0	586	0	4627	0	0	0	0	0	0	0	0	0	0	0	0	2341	0	0	0
1f81dfb465f8365b89ef8af58940c5d2	0c5d2	0	0	0	0	91	0	0	0	0	0	0	41	0	0	0	0	0	0	0	0	0	0	0	0	0	0	0	0	0	0	0	0	0	38	0	0	0	0	0	0	0	0	0	0	0	0	0	0
1f773cc2bf3276658fd0079c7405562f	5562f	0	0	0	0	0	0	0	0	0	0	0	0	0	0	0	0	0	0	0	0	0	0	0	0	0	0	0	0	0	0	0	0	0	0	0	0	0	0	0	0	0	0	0	0	0	0	0	0
1f0f841109d7094c16f6a8fd739051bb	051bb	0	0	0	0	0	0	0	0	0	0	0	0	0	0	0	0	0	52	0	49	0	0	0	0	0	0	0	0	0	0	0	0	0	0	0	0	0	0	0	0	0	0	0	0	0	0	0	0
1ee3e1c43bafbf26c9a9d2bec01b2132	b2132	0	0	0	0	0	0	0	0	0	0	0	0	0	0	0	0	0	0	0	0	0	0	0	0	0	0	0	0	0	0	0	82	0	0	835	0	0	0	0	0	0	0	0	0	0	0	0	0
1eaa1d641841c0bb2351f28f2262da71	2da71	0	0	0	0	0	0	0	0	0	0	0	0	0	0	0	0	0	0	41	40	75	0	0	0	0	0	0	0	0	0	0	0	0	0	0	0	0	0	0	0	0	0	0	0	0	0	0	0
1dc4ba74b2f2ed784c1a7c00b8316182	16182	0	0	0	0	14	0	0	0	0	0	0	0	36	0	0	0	0	0	0	163	0	69	0	0	0	31	0	16	0	0	0	0	0	0	0	57	0	0	0	0	23	0	0	0	0	0	0	0
1da8c09195709c1c8b5490d2ae34bcab	4bcab	0	0	0	0	0	0	0	0	0	0	0	0	0	0	0	0	0	0	31	222	18	0	0	0	0	0	0	0	0	0	0	0	0	0	0	0	0	0	0	0	0	0	0	0	0	0	0	0
1d6a34a5e6e122e8a3401ae87504d2fe	4d2fe	0	0	0	0	0	0	0	0	0	0	0	0	0	0	0	0	0	0	0	0	0	0	3082	0	0	0	0	0	0	0	0	0	0	0	0	0	0	0	0	0	0	0	0	0	0	0	0	0
1d62e357d2b69c81bc2ab394754eac49	eac49	0	0	0	34	0	0	0	0	0	0	0	0	0	0	0	0	0	0	0	78	0	0	0	0	0	0	0	0	0	0	0	0	0	0	0	0	0	0	0	0	0	0	0	0	0	0	0	0
1d2507f4d54fcb33e3e807bb5647540f	7540f	0	0	0	0	0	0	0	0	0	0	0	0	0	0	0	0	0	80	0	0	0	0	0	0	0	0	161	0	0	0	0	0	0	294	0	0	0	0	0	0	0	0	0	0	0	0	0	0
1cbd55f61e5813e1dc84f44b4c9118d3	118d3	0	0	0	0	0	0	0	0	0	0	0	0	0	0	0	0	0	0	110	0	61	0	0	0	0	0	0	0	0	0	0	0	0	0	0	0	0	0	0	0	0	0	0	0	0	0	0	0
1c9089e1e0357275a2099524447161da	161da	0	0	0	0	0	0	0	0	0	0	0	0	0	26	0	0	0	0	9	0	0	0	0	0	0	0	0	0	0	0	0	0	0	0	0	0	0	0	0	0	0	0	0	0	0	0	0	0
1ba23856c0dd57488e2a3d91f5ed77da	d77da	0	0	0	22	59	0	0	0	0	0	0	8	25	0	0	0	0	0	0	0	0	0	0	0	0	0	0	0	0	0	0	0	0	0	0	0	0	0	0	0	0	0	0	0	0	0	0	0
1b21a31d07bbedaded99b077f2dc0d02	c0d02	0	0	0	0	0	0	0	0	0	0	0	0	0	0	0	0	0	0	54	0	0	0	0	0	0	48	0	0	0	0	0	0	0	0	0	32	0	0	0	0	49	0	0	0	0	0	0	0
1aa1a179bb744c4a24d59e901b622f9e	22f9e	0	0	0	0	0	0	0	0	0	0	0	0	0	0	0	0	0	0	0	0	0	0	0	0	0	51	0	0	0	0	0	0	0	0	0	0	0	0	0	0	22	0	0	0	0	0	0	0
1a4760e3c038aa162a8574d3e44d5436	d5436	0	0	0	0	0	0	0	0	0	0	0	0	0	0	0	0	0	0	0	0	0	0	0	0	0	0	0	0	0	0	0	0	0	0	0	0	0	0	0	0	0	0	0	0	0	0	0	0
1a19332ebd9d1a13118d5a1e50d8cbe4	8cbe4	0	0	0	0	0	0	0	0	121	0	0	0	0	0	0	0	0	40	0	0	0	0	0	0	0	0	697	0	0	0	0	0	0	510	0	0	0	0	0	0	0	0	0	0	0	0	0	0
19a7bf673c93911f1325978fde249fe1	49fe1	0	0	6	0	0	0	0	0	0	0	0	0	0	0	0	5444	2584	0	0	0	0	0	7174	38051	0	0	0	0	0	0	437	485	30408	0	0	0	0	0	735	0	0	0	0	0	0	0	0	24353
19a53ec2eddc1b0069ef59b9b9fc48f0	c48f0	0	0	0	0	0	0	0	0	44	19	0	0	0	0	0	0	0	0	0	0	0	0	0	0	0	0	0	0	0	0	0	0	0	0	0	0	0	0	0	0	0	0	0	0	0	0	0	0
19723a8a6484a3823b27d10ff6f718aa	718aa	0	0	0	0	0	11	0	0	0	0	0	0	0	0	0	0	0	0	0	0	0	0	0	0	0	0	0	127	0	0	0	35	0	0	0	0	0	99	0	0	0	0	84	21	0	0	0	0
196bfab2e93064e0b9330eef519f64e5	f64e5	0	0	0	0	0	0	0	0	0	0	0	0	0	0	0	0	35	0	104	0	195	0	0	0	0	0	0	0	0	0	0	0	0	0	0	0	0	0	0	0	0	0	0	0	0	0	0	0
1962c0612b997d2f17d20d3bbb17f7d4	7f7d4	0	0	0	0	0	0	0	0	0	0	0	0	0	0	0	0	0	0	0	0	0	0	0	0	24	0	0	18	0	0	0	0	0	0	0	0	0	0	0	0	0	419	0	0	0	0	0	0
1958984a9d453db9f10b92ad431653b4	653b4	0	0	0	0	0	0	0	0	0	0	0	0	0	0	0	0	0	0	0	0	34	0	0	0	0	0	0	0	0	0	0	0	0	0	0	0	0	0	0	0	0	0	0	0	0	0	0	0
190fa463c8b17db9ffe4b565749f467c	f467c	0	0	0	0	0	0	0	0	0	0	0	0	0	0	0	0	0	0	0	0	0	66	0	0	0	16	0	715	0	0	0	0	0	0	0	61	0	0	0	0	0	0	0	0	0	0	0	0
18a96e7f21c7f7a243be504832cbcdff	bcdff	0	0	0	0	0	0	0	0	0	0	0	0	0	0	0	0	0	0	0	26	0	0	0	0	0	0	0	0	0	0	0	0	0	0	0	0	0	0	0	0	0	0	0	0	0	0	0	0
18174ec76b32b16fe3bd4f9fd3ef18ab	f18ab	0	0	0	0	0	0	0	0	0	0	0	0	0	0	0	0	0	0	0	0	0	0	0	0	0	0	0	0	0	0	0	0	0	0	0	0	0	0	0	0	0	0	97	0	0	0	0	0
1816457ef8568c8d4b0e0fd0bc141acc	41acc	0	0	0	0	0	0	0	0	0	0	0	0	0	0	0	0	28	0	0	0	0	0	0	15	0	0	0	0	0	0	0	0	0	0	0	0	0	0	0	0	0	0	0	0	0	0	0	6
17e02a4093f150bfb50af3428e805531	05531	0	0	0	0	0	0	0	0	0	0	0	0	0	0	0	0	0	0	0	0	0	0	0	0	0	0	0	10	0	0	0	0	0	0	0	0	0	0	0	0	0	0	0	0	0	0	0	0
17c83847f6e1f91e3323a0a25cb224a0	224a0	0	0	0	0	0	0	0	0	0	0	0	0	0	0	0	0	0	0	113	0	140	0	0	0	0	0	0	0	0	0	0	0	0	0	0	0	0	0	0	0	0	0	0	0	0	0	0	0
17abc9b2af1b93b346d41aa5c3e8e7a8	8e7a8	0	0	0	0	0	0	0	0	0	0	0	0	0	0	0	0	0	32	0	75	0	0	0	0	0	0	0	0	0	0	0	0	0	0	0	0	0	0	0	0	0	0	0	0	0	0	0	0
1782867b20b90a01fb2caa7faee40086	40086	0	0	0	0	0	0	0	0	0	0	0	0	0	0	0	0	0	12	0	0	0	0	0	0	0	0	0	0	0	0	0	0	0	0	0	0	0	0	0	0	0	0	0	0	0	0	0	0
1760d1af792a538a7eceee2be0f52151	52151	0	0	0	0	0	0	0	0	0	0	0	0	0	0	0	0	0	0	0	0	0	0	3738	0	7914	0	0	0	0	0	0	0	0	0	0	0	0	0	0	0	0	0	0	0	0	0	0	64
1702bbc5b917cd3bb077f75727b810e1	810e1	0	0	0	0	0	0	0	0	0	0	0	0	0	0	0	0	0	0	30	0	25	0	0	0	0	0	0	0	0	0	0	0	0	0	0	0	0	0	0	0	0	0	0	0	0	0	0	0
16f76268c2276c7e4fe4e61fe5e86a5e	86a5e	0	0	0	0	0	0	0	0	0	0	0	0	0	0	0	0	0	0	0	103	0	0	0	0	0	0	0	0	0	0	0	0	0	0	0	0	0	0	0	0	0	0	0	0	0	0	0	0
16e73a4a8320165aade0b4fd57f84be2	84be2	0	0	0	0	0	26	0	0	0	0	0	0	17	0	0	0	0	0	0	0	0	60	0	0	0	0	0	13	191	0	0	0	0	0	0	0	10	87	0	0	0	0	29	38	0	0	0	0
16da21109b22192a4a8d8f09e291dbd1	1dbd1	0	0	0	0	0	0	0	0	0	0	0	0	0	0	0	0	0	0	0	0	43	0	0	0	0	0	0	0	0	0	0	0	0	0	0	0	0	0	0	0	0	0	0	0	0	0	0	0
16d973e14d1709f1c8ac2be400c880ba	880ba	0	0	0	0	0	0	0	0	0	0	0	0	0	0	0	0	0	0	0	0	0	0	0	0	0	0	0	0	0	0	0	0	0	0	0	0	0	0	0	0	0	0	0	0	0	0	0	0
163fd26f7e33eb245401ae5c2491a7a9	1a7a9	0	0	0	0	0	0	0	0	0	0	0	0	0	0	0	0	9	0	0	0	0	0	150	0	0	0	0	0	0	0	0	0	0	0	0	0	0	0	0	0	0	0	0	0	0	0	0	0
162951806f085320c1644eb24e741f83	41f83	0	0	0	0	0	0	0	0	0	0	0	0	0	0	0	0	0	0	0	50	0	0	0	0	0	0	0	0	0	0	0	0	0	0	0	0	0	0	0	0	0	0	0	0	0	0	0	0
1626fdb52bfe5d84ac2f38c5e83a239a	a239a	0	0	0	0	62	0	0	0	0	0	0	0	0	0	0	0	0	0	0	0	0	0	0	0	0	0	0	0	0	0	0	0	0	20	0	8	0	0	0	0	0	0	0	0	0	0	0	0
15e84283388a772c678e48535108ec6f	8ec6f	60	0	0	260	78	0	0	0	0	0	0	0	43	0	0	0	0	0	0	0	0	0	0	0	0	0	0	0	0	0	0	0	0	0	0	0	0	0	0	0	0	0	0	0	0	0	0	0
15a445b0ab33376bbb713c3f3bdd6b56	d6b56	33	0	0	0	0	0	0	0	0	0	0	0	131	0	0	0	0	0	0	0	0	0	0	0	0	0	0	0	0	0	0	0	0	0	0	0	0	0	0	0	0	0	0	0	0	0	0	0
159bf0ed39f56a1c83a9a45c4a349ae4	49ae4	0	0	0	0	0	0	0	0	0	0	0	0	0	0	0	0	0	0	0	0	0	0	0	0	0	0	0	58	0	0	0	0	0	74	0	0	0	0	0	0	1501	0	0	0	0	0	0	0
1571f36226c2df3e778563f3c52375e1	375e1	0	0	0	0	0	0	0	0	0	0	0	0	0	0	0	0	0	0	0	0	0	22	0	0	0	0	0	0	0	0	0	0	0	0	0	0	0	0	0	0	0	0	0	0	0	0	0	0
151a426c5787d26f487cef40903d64ea	d64ea	0	0	0	0	25	0	0	0	0	0	0	0	0	0	0	0	0	0	0	0	0	0	0	0	0	0	0	0	0	0	0	0	0	0	0	0	0	0	0	0	0	0	0	0	0	0	0	0
14ddd49d5dd794351618281d04a233fe	233fe	0	0	0	0	0	0	0	0	0	0	0	0	0	0	0	0	0	0	0	0	0	0	0	0	0	0	0	0	0	0	0	0	0	0	0	0	0	0	0	0	0	0	0	0	0	0	0	0
14cb4560cab1bac771133b7f40ce3fd1	e3fd1	0	0	0	0	0	0	0	0	0	0	0	0	44	0	0	0	0	0	0	608	0	0	0	0	0	0	0	0	0	0	0	0	0	0	1533	0	0	0	0	0	0	0	0	0	0	0	0	0
148d4e8021f12a127d7d4f75d90afff0	afff0	0	0	0	0	0	0	0	0	0	0	0	0	0	884	0	0	0	0	0	0	0	0	0	0	0	0	0	0	81	0	0	0	0	0	0	0	0	0	0	0	0	0	0	261	0	0	0	0
140cd91b466b2d325b587e1b26986e74	86e74	0	0	0	0	15	0	0	0	0	0	0	0	0	0	0	0	0	24	0	49	0	0	0	0	0	0	0	0	0	0	0	0	0	24	0	0	0	0	0	0	175	0	0	0	0	0	0	0
13e4d882992a5ea206723a8294d582bc	582bc	0	0	0	0	0	0	0	0	0	0	0	0	0	0	0	0	0	0	0	36	0	0	0	0	0	0	0	0	0	0	0	0	0	0	0	0	0	0	0	0	0	0	0	0	0	0	0	0
13dd3dfafaf6ab8dc62bbcfa2b36a884	6a884	0	0	0	0	0	0	0	0	0	0	0	0	0	0	0	0	0	0	0	0	0	26	0	0	0	0	0	0	0	0	0	0	0	0	0	0	0	0	0	0	0	0	0	0	0	0	0	0
1312a667c0a6cdbcb17bc1109c04ac72	4ac72	0	0	0	0	0	0	0	0	0	0	0	0	0	0	0	0	0	0	0	0	0	0	0	0	0	0	0	0	0	0	0	0	0	0	0	0	0	0	0	0	0	0	0	0	0	0	0	0
12d15d6c48b1aef6796a86a3cd47164a	7164a	0	0	0	0	0	0	0	0	0	0	0	9	0	0	0	0	0	57	0	0	0	0	0	0	0	0	0	0	0	0	0	0	0	0	0	0	1092	0	0	0	0	0	0	0	0	0	0	0
12582978d024cbdc3f595a7c89d2a112	2a112	0	0	0	0	0	0	0	0	0	0	0	0	0	0	0	0	0	0	0	0	66	0	0	0	0	0	0	0	0	0	0	0	0	0	0	0	0	0	0	0	0	0	0	0	0	0	0	0
121c40b6866071e213b4cf4e4e880202	80202	0	0	0	0	0	0	0	0	0	0	0	0	0	0	0	0	0	0	0	0	0	38	0	0	0	0	0	93	0	0	0	0	0	25	0	0	0	141	0	0	0	0	383	0	0	241	0	46
11fc7cb5a5f1cb32176c9c58999180da	180da	0	0	0	0	0	0	0	0	0	0	0	0	0	0	0	0	0	0	0	0	0	86	0	0	0	0	0	64	0	0	0	0	0	0	0	0	0	0	0	0	0	0	121	0	0	0	0	0
11c3fbff1f8aa868b698fa0442feeded	eeded	0	0	0	0	0	0	0	0	0	0	0	0	0	0	0	0	0	0	0	0	0	0	0	0	0	0	0	0	0	0	0	0	0	0	0	0	0	0	0	0	16	0	0	0	0	0	0	0
119252d875980855186692db1d261a6d	61a6d	0	0	0	0	0	0	0	0	0	0	0	0	0	0	0	0	0	0	14	0	11	0	0	0	0	0	0	0	0	0	0	0	0	0	0	0	0	0	0	0	0	0	0	0	0	0	0	0
111b8fe4f321773563fed26ae917fb32	7fb32	0	0	0	0	0	0	0	0	0	0	0	0	0	0	0	0	0	0	0	0	0	0	0	0	0	0	0	0	0	0	0	0	0	0	0	0	0	0	0	0	0	0	0	0	0	0	0	0
111253900923b6d44fa4050aa752a853	2a853	229	0	0	0	0	0	0	0	0	0	0	0	0	310	0	0	0	0	0	0	0	0	0	0	0	0	0	0	345	0	0	0	0	0	0	0	0	0	0	0	0	0	0	101	0	0	43	0
110b1168a6bbe853c7545646f8982475	82475	0	0	0	0	0	0	0	0	0	0	0	0	0	0	0	0	0	0	0	0	0	0	73	422	0	0	0	0	0	0	0	0	0	0	0	0	0	0	0	0	0	0	0	0	0	0	0	0
1103a061d53c2421abba013b84e8ac95	8ac95	0	0	0	0	0	0	0	0	0	0	0	0	0	0	0	0	0	19	0	0	0	0	0	0	0	0	0	0	0	0	0	0	0	53	0	0	0	0	0	0	0	0	0	0	0	0	0	0
10f8bbd39efae629f6ca001469b3d2f6	3d2f6	0	0	0	0	0	0	0	0	0	0	0	0	0	0	0	0	0	0	0	0	0	0	0	0	0	0	0	0	1316	0	0	0	0	0	0	0	0	0	0	0	0	0	0	0	0	0	22	0
10aa6b3450a94f26a7eb5b0e6bfef9b6	ef9b6	0	0	0	0	0	0	0	0	0	0	0	0	0	0	0	0	0	0	0	0	0	0	0	0	0	0	0	0	0	0	0	0	0	0	0	0	0	0	0	0	0	0	0	0	0	0	0	0
109f5cb41a34c69434057ba598079729	79729	0	0	0	0	0	0	0	0	0	0	0	0	0	0	0	0	0	0	0	0	0	22	0	0	0	0	0	0	0	0	0	0	0	0	0	0	0	0	0	0	0	0	0	0	0	0	0	0
1078d5e2cb89a32df938b82cf61dde8d	dde8d	0	0	0	0	0	0	0	0	0	0	0	0	0	0	0	0	0	0	2839	0	7585	0	0	0	0	42	152	0	0	0	0	0	0	0	0	0	0	0	0	0	0	0	0	0	0	0	0	0
107272623b5b78c4d299b92cbb0eaf2e	eaf2e	0	0	0	0	0	18	0	0	0	0	0	0	0	0	0	0	0	0	0	0	0	0	0	0	0	0	0	317	0	0	0	0	0	0	0	0	0	0	0	0	0	0	0	0	0	0	0	0
0fd26b1ec8d99dc4aa7fdb5ed1d9cf7c	9cf7c	0	0	0	0	76	0	0	0	0	0	0	0	0	0	0	0	0	0	0	0	0	0	0	0	0	0	39	0	0	0	0	0	0	0	0	0	0	0	0	0	0	0	0	0	0	0	0	0
0f7e962f48796bf14bba7ba1041aaef8	aaef8	0	0	0	0	0	0	0	0	0	0	0	0	0	0	0	0	0	37	0	0	0	198	0	0	0	0	0	444	0	0	0	0	0	38	0	0	0	0	0	0	0	0	0	0	0	0	0	0
0f5eeac289207c5ff88a4d3d24115412	15412	0	0	0	0	0	0	0	0	0	0	0	0	0	0	0	0	0	0	0	0	0	37	0	0	0	0	0	0	0	0	0	0	0	0	0	0	0	0	0	0	0	0	0	0	0	0	0	0
0f0ff211d2af766ee72aa091e6c1ff4b	1ff4b	0	0	0	0	0	0	0	0	0	0	0	0	0	0	0	0	0	0	0	0	12	0	0	0	0	0	0	0	0	0	0	0	0	0	0	0	0	0	0	0	0	0	0	0	0	0	0	0
0f0e33d7b69bc2c4f342e2f172594583	94583	0	0	0	0	0	64	0	0	0	0	0	0	0	0	0	0	0	0	0	0	0	37	0	0	0	0	0	0	0	0	0	0	0	0	0	0	0	0	0	0	0	0	0	0	0	0	0	0
0ee256a644c91ce2d933206f817a29d8	a29d8	0	0	0	0	0	0	0	0	0	0	12	0	0	0	0	631	0	0	0	0	0	0	448	0	0	0	0	0	0	0	0	618	0	0	0	0	0	0	0	0	0	0	0	0	0	0	0	0
0e6e280e699468d9866c3a31d1ba6215	a6215	0	0	0	0	0	0	0	0	0	0	0	0	0	0	0	0	0	0	0	0	0	0	0	0	0	0	0	0	0	0	0	0	0	0	0	0	0	187	0	0	0	0	125	0	0	0	0	0
0e68b69cefb6222411b49497cb951606	51606	0	0	0	0	0	0	0	0	0	0	0	0	0	0	0	0	0	43	128	0	42	36	0	0	0	504	67	68	0	0	0	0	0	0	0	19	0	0	0	0	38	0	50	0	0	0	0	0
0d9643edf556b84f7cc27d0dadfd00ac	d00ac	0	0	0	0	0	0	0	0	0	116	0	0	0	0	0	36	0	0	0	0	0	0	0	0	0	0	0	0	0	0	0	0	0	0	0	0	0	0	0	0	0	0	0	0	0	0	0	0
0cd46b852ec056bdef4ba79e92a4ba84	4ba84	0	0	0	0	0	0	0	0	0	0	0	0	0	0	0	0	0	0	0	0	0	0	0	0	0	0	0	0	0	0	0	0	0	0	0	0	0	0	0	0	0	0	0	0	0	0	0	0
0ca5b5a5ee1942bc17e25c066b5abe8b	abe8b	0	0	0	0	0	0	0	0	0	0	0	0	0	0	0	0	0	0	217	132	0	0	0	0	0	0	0	0	0	0	0	0	0	0	0	0	0	0	0	0	0	0	0	0	0	0	0	0
0c87faf283f24879ec5931bd0aac9432	c9432	0	0	0	0	0	0	0	0	0	0	0	0	0	0	0	0	0	83	0	0	0	0	0	0	0	0	0	0	0	0	0	0	0	60	0	327	0	0	0	0	0	0	0	0	0	0	0	0
0c81d5c8d94a9cb722ecf258df348bf5	48bf5	0	0	32	0	0	0	20	0	0	0	0	0	0	0	0	0	0	0	0	0	0	0	0	0	0	0	0	0	0	0	0	0	0	0	0	0	0	0	0	0	0	0	0	0	0	0	0	0
0c426f453a378366feae38f65c1dbdae	dbdae	0	0	0	0	0	0	0	0	0	0	0	0	0	0	0	0	0	0	0	0	0	0	0	0	0	0	0	0	0	0	0	0	0	0	0	0	0	0	0	0	0	0	0	0	0	0	0	0
0c06de802da70fef06a861019ebde9e7	de9e7	0	0	0	0	0	0	0	0	0	0	0	0	0	0	0	0	0	35	79	243	0	0	0	0	0	0	0	0	0	0	0	0	0	0	0	0	0	0	0	0	0	0	0	0	0	0	0	0
0be72d1d92ebf05ca70a5f3451738d50	38d50	0	0	0	0	0	0	0	0	0	0	0	0	0	0	0	0	0	0	0	0	0	0	0	0	0	0	0	71	0	0	0	0	0	0	0	0	0	92	0	0	0	0	147	0	0	328	0	0
0bc45a98cc25156342015eb430c9743a	9743a	0	0	0	0	20	63	0	0	0	31	0	0	0	0	0	0	0	184	0	0	0	308	0	0	0	0	74	6742	0	0	0	0	0	258	0	0	0	222	0	108	0	0	0	0	0	592	0	0
0bc2271898932e3fab24df1c9e00ed9b	0ed9b	0	0	0	0	0	0	0	0	0	0	0	0	0	0	0	0	0	0	0	30	0	0	0	0	0	0	0	0	0	0	0	0	0	0	0	0	0	0	0	0	0	0	0	0	0	0	0	0
0af6c25f43c957c5e03f2923fa373f76	73f76	0	0	0	0	0	0	0	0	0	0	0	0	0	0	0	0	0	0	0	0	17	0	0	0	0	0	0	0	0	0	0	0	0	0	0	0	0	0	0	0	0	0	0	0	0	0	0	0
0ad683b1df7b6708e04a953b116c4d1d	c4d1d	0	0	0	0	0	0	0	0	0	0	0	0	0	0	0	0	0	25	0	33	0	0	0	0	0	0	0	0	0	0	0	0	0	0	0	0	0	0	0	0	0	0	0	0	0	0	0	0
0ac34b2b051c8b8c42c1b1b6caa41aca	41aca	0	0	0	0	0	0	0	0	0	0	0	0	0	28	0	0	0	0	0	0	0	0	0	0	0	0	0	0	1370	0	0	0	0	0	0	0	0	0	0	0	0	0	0	0	0	0	0	0
0ab44553f72dafc8a6abbbf00cc7beff	7beff	0	0	0	0	0	0	0	0	0	0	0	0	0	0	0	0	0	0	0	0	0	182	0	0	0	0	0	29	0	0	0	0	0	0	0	0	0	0	0	0	0	0	0	0	0	0	0	0
0aaf31ef9feb9501dbd04cca501dd87f	dd87f	0	0	0	0	0	0	0	0	0	0	0	0	0	0	0	0	0	36	0	0	0	0	0	0	0	0	0	0	0	0	0	0	0	0	0	0	0	0	0	0	0	0	0	0	0	0	0	0
0a63379afe4c988b2febf55c413ae7f8	ae7f8	0	0	0	0	0	0	0	0	0	0	0	0	0	0	0	0	0	0	0	53	0	0	0	0	0	0	0	0	0	0	0	0	0	0	0	0	0	0	0	0	0	0	0	0	0	0	39	0
0a53ef32daf01c3d389fd9fb2ed07b16	07b16	0	0	0	0	0	0	0	0	0	0	0	0	0	0	0	0	0	0	0	0	0	0	0	0	0	0	0	0	0	0	0	0	0	0	0	0	0	0	0	0	0	0	0	0	0	0	0	0
096ed1ea327d017a7e0bdb34ac8710ce	710ce	0	0	0	0	0	0	0	0	0	0	0	0	0	35	0	0	0	0	0	0	0	0	0	0	0	0	0	0	0	0	0	0	0	0	0	0	0	0	0	0	0	0	0	0	0	0	0	0
094c589f100d988aa6d454e4f9e985ba	985ba	0	0	0	0	0	0	0	0	0	0	0	0	0	0	0	29	57	0	0	0	0	0	0	0	0	0	0	0	0	0	0	0	0	0	0	0	0	0	0	0	0	0	0	0	0	0	0	0
08d89c56ec42ffcd556c3551565c8b0c	c8b0c	0	0	0	20	0	0	0	0	0	0	0	12	408	0	0	0	0	0	0	0	0	0	0	0	0	0	0	0	0	0	0	0	0	52	0	0	82	0	0	0	0	0	0	0	0	0	0	0
08a9a8ab3623f2952c33d0d87cb4ae15	4ae15	0	0	0	0	0	0	0	0	0	0	0	0	0	0	0	0	0	0	0	0	0	0	0	0	0	0	0	0	0	0	0	0	0	0	0	0	0	122	0	0	0	0	187	0	0	0	0	0
08941d37e0f0469eebe72d293f100c8b	00c8b	0	0	0	0	0	0	0	0	0	0	0	0	0	0	0	0	0	0	0	28	0	0	0	0	0	30	0	0	0	0	0	0	0	85	0	0	0	0	0	0	117	0	0	0	0	0	0	0
0853eb138876903a9edb1106d18d45ae	d45ae	0	0	0	0	0	0	0	0	0	0	0	0	0	0	0	0	0	0	0	0	0	0	0	0	0	0	0	0	0	0	0	0	0	0	0	0	0	0	0	0	0	0	0	0	0	0	0	0
084d25536ea62de6cc6a01c81536018a	6018a	0	0	0	0	0	0	0	0	0	0	0	0	0	0	0	0	0	0	0	0	0	61	0	0	0	0	0	16	0	0	0	0	0	0	0	0	0	0	0	0	0	0	0	0	0	0	0	0
08403af5de604bccc4bc7f2b96e3b0a3	3b0a3	0	0	0	0	0	0	0	0	0	0	0	0	0	0	0	0	0	0	0	0	0	0	0	0	0	0	0	0	0	0	0	0	0	52	0	0	0	0	0	0	0	0	0	0	0	0	0	0
07f37651ff4e031ffca4b67bfd571d58	71d58	0	0	0	0	0	0	0	0	0	0	0	0	0	0	0	0	0	0	21	0	0	0	0	0	0	0	0	0	0	0	0	0	0	0	0	0	0	0	0	0	0	0	0	0	0	0	0	0
07b68ed75b6190d2826835abdb6084fa	084fa	0	0	0	0	0	0	0	0	0	0	0	18	0	0	0	0	0	294	0	0	0	0	0	0	0	0	0	0	0	0	0	0	0	256	0	0	465	0	0	0	0	0	26	0	0	0	0	0
079a9968d50d858fd35cade30f0465dd	465dd	0	0	0	0	0	0	0	0	0	0	0	0	0	0	0	0	0	0	18	0	0	0	0	0	0	0	0	0	0	0	0	0	0	0	0	0	0	0	0	0	0	0	0	0	0	0	0	0
076e51804b99f2b7ff91fa60b902306b	2306b	0	0	0	0	0	0	0	0	0	0	0	0	0	0	0	0	0	0	0	0	0	0	0	0	0	0	0	32	0	0	0	0	0	0	0	0	0	24	0	0	0	0	99	0	0	0	0	0
075d6a9e7356825c814ee63e1feb4a30	b4a30	0	0	0	0	0	0	0	0	0	0	0	0	0	0	0	0	0	0	0	0	0	0	0	0	0	0	0	0	0	0	0	0	0	0	0	0	0	0	0	0	0	0	0	0	0	0	0	0
06b4e4ed685a4f5f8b1597dbd2142c86	42c86	0	0	0	0	0	0	0	0	0	0	0	0	0	0	0	0	0	0	28	95	0	0	0	0	0	0	0	0	0	0	0	0	0	0	0	0	0	0	0	0	0	0	0	0	0	0	0	0
067cf6335d1acd2752e332ed04321ac3	21ac3	0	0	0	0	0	0	0	0	0	0	0	0	0	0	0	0	0	0	26	35	0	0	0	0	0	0	0	0	0	0	0	0	0	0	0	0	0	0	0	0	0	0	0	0	0	0	0	0
06341d9d458b9e2e01631d8ae34d5fd7	d5fd7	0	0	0	0	0	0	0	0	0	0	0	0	0	0	0	0	0	0	0	0	0	0	0	0	0	0	0	0	0	0	0	0	0	0	0	0	0	0	0	0	0	0	0	0	0	0	0	0
05aaedcf38355ca22a479ae33a661e63	61e63	0	0	0	0	0	0	0	0	0	0	0	0	0	0	0	0	0	0	0	0	0	0	0	0	0	0	0	0	0	0	0	0	0	0	0	0	0	0	0	0	0	0	0	0	0	0	0	0
052f3c0151df0442af22d40f385f7c30	f7c30	0	0	0	0	0	0	0	0	0	0	0	0	0	0	0	0	0	82	0	0	0	0	0	0	0	0	0	0	0	0	0	0	0	0	0	0	844	0	0	0	0	0	1	0	0	0	0	0
050cc8749ff6629256d3ac863447c2b6	7c2b6	0	0	0	0	0	0	0	0	0	0	0	0	0	0	0	0	0	0	0	0	11	0	0	0	0	0	0	0	0	0	0	0	0	0	0	0	0	0	0	0	0	0	0	0	0	0	0	0
04b1bef7a1afaedb8a809e227396de5a	6de5a	0	0	0	0	0	0	0	0	0	0	0	0	0	0	0	0	0	0	0	0	0	0	0	0	0	0	0	0	0	0	0	0	0	0	0	0	0	0	0	0	0	0	0	0	0	0	0	0
04a7e6e725c71f9ac9d444aba8c78ebe	78ebe	0	0	0	0	0	0	0	0	0	0	0	0	0	90	0	0	0	0	0	81	58	0	0	0	0	0	0	0	0	0	0	0	0	0	0	0	0	0	0	0	0	0	0	0	0	0	0	0
0488c56b58e38e8add201b5d968ce7fc	ce7fc	0	0	0	0	0	0	0	0	0	0	0	0	0	0	0	0	0	0	0	0	0	0	0	0	0	0	0	0	0	0	0	0	0	0	0	30	0	0	0	0	0	0	0	0	0	0	0	0
045d1862c28f61adb34785610f194a41	94a41	0	0	0	13	0	0	0	0	0	0	0	0	0	0	0	0	0	90	0	0	0	0	0	0	0	0	65	0	37	0	0	0	0	2338	0	54	0	0	0	0	0	0	0	0	0	0	0	0
03d01c29c51e7ecbc85237d352b6db9d	6db9d	0	0	0	0	0	0	0	0	0	0	0	0	0	0	0	431	0	0	0	0	0	0	0	0	0	0	0	0	0	0	0	0	0	0	0	0	0	0	0	0	0	0	0	0	0	0	0	720
03cc035135d021ff606bdd3a20b72795	72795	0	0	190	0	0	0	99	0	94	0	0	0	0	0	0	0	781	0	0	0	0	0	7970	1978	0	0	140	0	0	0	0	439	4801	0	0	0	0	0	0	121	0	0	0	0	0	0	0	2524
03be49f3ae60869623def632127baf1f	baf1f	0	0	0	0	0	0	0	0	0	0	0	0	0	0	0	0	0	0	0	0	0	0	0	0	0	0	0	0	0	0	0	0	0	0	0	0	0	0	0	0	0	0	0	0	0	0	0	0
03b80baee4438334226498bf80b9d8a3	9d8a3	0	0	0	0	0	0	0	0	0	0	0	0	0	0	0	64	0	0	0	0	0	0	0	0	0	0	0	0	0	0	0	117	0	0	0	0	0	0	0	0	0	0	0	0	0	0	0	0
038fcb3f439d6a07ec4df7ff286fcb35	fcb35	0	0	0	0	0	0	0	0	0	0	0	0	0	0	0	0	0	0	0	55	0	0	0	0	0	0	0	0	0	0	0	0	0	0	0	0	0	0	0	0	0	0	0	0	0	0	0	0
036e03b0c5b7414a2178a2f6e9fe3469	e3469	0	0	0	0	0	0	0	0	0	0	0	0	0	0	0	0	0	0	0	0	0	0	0	0	0	0	0	0	0	0	0	0	0	0	0	0	0	0	0	0	0	0	0	0	0	0	0	0
035e926bebbd2c59f1c691d5a369c0ee	9c0ee	0	0	0	0	0	0	0	0	0	0	0	0	0	0	0	0	0	0	21	0	0	0	0	0	0	0	0	0	0	0	0	0	0	0	0	18	0	0	0	0	0	0	0	0	0	0	0	0
03571dbd54baa43fc076ac2a2b72eaa5	2eaa5	0	0	0	0	0	0	0	0	0	0	0	0	0	0	0	0	0	0	0	0	0	0	0	0	0	0	0	0	0	0	0	0	0	0	0	0	0	0	0	0	0	0	0	0	0	0	0	0
03451725de1d9dd00811ad269d027ffb	27ffb	0	0	0	86	40	184	0	0	0	86	0	0	0	0	0	0	0	21	126	74	39	1526	0	0	0	0	0	1027	0	0	0	0	0	0	0	117	39	113	0	0	34	0	136	0	0	0	0	0
02b6665da51428fa458ce3e0effb6c6d	b6c6d	0	0	0	0	0	0	0	0	0	0	0	0	0	0	0	0	0	0	0	0	27	0	0	0	0	0	0	223	0	0	0	0	0	78	0	297	39	0	0	0	2553	0	0	0	0	0	0	0
02b0cca89c39a801ce0382c2807ebd16	ebd16	0	0	0	0	0	0	0	0	0	0	0	0	0	0	0	0	0	0	0	0	0	26	0	0	0	0	0	50	0	0	0	0	0	0	0	0	0	0	0	0	0	0	0	0	0	0	0	0
02a6e16b1f019dbf8f5dc85e46f25843	25843	0	0	0	0	0	0	0	0	0	0	0	0	0	0	0	0	0	0	0	0	16	30	0	0	0	0	0	0	0	0	0	0	0	0	0	0	0	0	0	0	0	0	8	0	0	0	0	0
028c0739028804c4cc0db7eff0b079a0	079a0	0	0	0	0	0	0	0	0	0	29	0	0	0	0	0	0	0	47	0	0	0	45	0	0	0	0	0	0	0	0	0	0	0	118	0	0	0	0	0	0	0	379	0	0	0	0	0	0
0245bcec98ce8bb9f168acfc08e23097	23097	0	0	0	0	0	0	0	0	0	0	0	0	0	0	0	0	0	0	0	67	0	0	0	0	0	0	0	0	0	0	0	0	0	0	0	0	0	0	0	0	0	0	0	0	0	0	0	0
020d16ce31aeee05974950807a2cac04	cac04	0	0	0	0	0	0	0	0	0	0	0	0	0	0	0	0	0	0	15	45	15	0	0	0	0	0	0	0	0	0	0	0	0	0	0	0	0	0	0	0	0	0	0	0	0	0	0	0
019f854f9c5bc1932377fa0d0085fa42	5fa42	0	0	0	0	0	50	0	0	0	0	0	0	36	0	0	0	0	0	0	0	0	0	0	0	0	0	0	0	0	0	0	0	0	0	0	0	0	0	0	0	0	0	0	0	0	0	0	0
01954cbf53445038fc4655a7a72d1c2e	d1c2e	0	0	0	0	0	0	0	0	0	0	0	0	0	0	0	0	0	0	60	0	18	0	0	0	0	0	0	0	0	0	0	0	0	0	0	0	0	0	0	0	0	0	0	0	0	0	0	0
0168de3b2d661ad907b1a394bc00b2ce	0b2ce	0	0	0	0	0	0	0	0	0	0	0	0	0	0	0	0	0	0	0	0	0	0	0	0	0	0	0	0	0	0	0	0	0	0	0	0	0	0	0	0	0	0	8	0	0	0	0	0
01640d892bcba4ebcfde44864e0413cf	413cf	0	0	0	0	0	0	0	0	0	0	0	0	0	0	0	0	0	0	0	127	0	26	0	0	0	0	0	0	0	0	0	0	0	0	0	0	0	0	0	0	0	0	0	0	0	0	0	0
00efe4c8f5d27c0e210c16cb18283414	83414	0	0	0	79	88	0	0	30	106	48	0	0	0	0	0	0	0	0	0	0	27	0	0	0	0	0	327	194	0	0	0	0	0	141	0	527	0	3071	0	0	2785	0	5609	0	0	0	0	0
00d7950d89999605b7b3757f18a265f3	265f3	0	0	0	0	0	0	0	0	98	0	0	0	0	0	0	0	0	68	0	0	0	0	0	0	0	0	12044	0	0	0	0	0	0	0	0	0	0	0	0	184	0	708	0	0	0	0	0	0
00c47e30af321857a02dcc88361b7a02	b7a02	0	0	0	0	0	0	0	0	0	0	0	0	0	0	0	0	0	0	0	0	17	0	0	0	0	0	305	0	0	0	0	0	0	13	0	0	0	0	0	0	0	0	0	0	0	0	0	0
00beb5c13e5d678e2583a695f2b15533	15533	0	0	0	0	0	0	0	0	0	0	0	0	0	0	0	0	0	0	122	0	74	0	0	0	0	0	0	0	0	0	0	0	0	0	0	0	0	0	0	0	0	0	0	0	0	0	0	0
00b676e058b8c2cfdbc1554e9e0a1876	a1876	0	0	0	0	0	0	0	0	0	0	0	0	0	0	0	0	0	82	0	0	0	0	0	0	87	0	0	0	0	0	0	0	0	102	0	0	0	0	0	0	0	0	0	0	0	0	0	0
004b9cc53ae20e30c88783430360008a	0008a	0	0	0	0	76	107	0	0	70	91	0	41	0	0	0	0	0	201	0	0	0	0	0	0	0	0	307	711	0	0	0	0	0	586	0	0	0	4128	0	0	0	261	12181	0	0	0	0	0
[truncated: 24 more columns]
