# Supplementary material for: Sodium levels and grazing pressure shape natural communities of the intracellular pathogen Legionella
Source: Microbiome. 2023 Jul 31;11:167. doi: 10.1186/s40168-023-01611-0 (PMC10388490; doi:10.1186/s40168-023-01611-0)
Supplement: Supplementary file 4 — Additional file 3: Supplementary Data 2. 18S potential Legionella-hosts ASV table. Included ASVs are representatives of Amoebozoa, Ciliophora and Percolozoa. For each ASV, the full MD5 code is presented, including the last five characters identifier. Additional information provided is occurrence per sample, QIIME2 classification and representative sequence. For each sample identifier we included description of sampling station, spring cluster, collection date sampling environment (water/biofilm) and experiment Sample ID. [file 40168_2023_1611_MOESM3_ESM.xlsx]

## Sheet: feature-table
Collection date		09-2017	09-2017	09-2017	09-2017	09-2017	09-2017	09-2017	09-2017	09-2017	09-2017	09-2017	09-2017	09-2017	09-2017	01-2018	01-2018	01-2018	01-2018	01-2018	01-2018	01-2018	01-2018	01-2018	01-2018	01-2018	01-2018	01-2018	01-2018	01-2018	01-2018	09-2018	09-2018	09-2018	09-2018	09-2018	09-2018	09-2018	09-2018	09-2018	09-2018	09-2018	09-2018	09-2018	09-2018	09-2018	09-2018	01-2019	01-2019
Sampling station		Barbutim	Haon-Borehole	Tiberias Head	Maayan1	Ein7	Fuliya4	Tiberias Head	Maayan1	Ein7	Fuliya4	Tiberias Pump	Tiberias Pool	Gesher hana	Nur	Barbutim	Haon-Borehole	Tiberias Head	Tiberias Pump	Tiberias Pool	Gesher hana	Nur	Maayan1	Ein7	Fuliya4	Tiberias Head	Tiberias Pool	Gesher hana	Maayan1	Ein7	Fuliya4	Barbutim	Haon-Borehole	Tiberias Head	Tiberias Pump	Tiberias Pool	Gesher hana	Nur	Maayan1	Ein7	Fuliya4	Tiberias Head	Tiberias Pool	Gesher hana	Maayan1	Ein7	Fuliya4	Barbutim	Haon-Borehole
Spring cluster		Tabgha	Haon	Tiberias Hot Springs	Tabgha	Tabgha	Fuliya	Tiberias Hot Springs	Tabgha	Tabgha	Fuliya	Tiberias Hot Springs	Tiberias Hot Springs	Tabgha	Tabgha	Tabgha	Haon	Tiberias Hot Springs	Tiberias Hot Springs	Tiberias Hot Springs	Tabgha	Tabgha	Tabgha	Tabgha	Fuliya	Tiberias Hot Springs	Tiberias Hot Springs	Tabgha	Tabgha	Tabgha	Fuliya	Tabgha	Haon	Tiberias Hot Springs	Tiberias Hot Springs	Tiberias Hot Springs	Tabgha	Tabgha	Tabgha	Tabgha	Fuliya	Tiberias Hot Springs	Tiberias Hot Springs	Tabgha	Tabgha	Tabgha	Fuliya	Tabgha	Haon
Water/Biofilm		Water	Water	Water	Water	Water	Water	Biofilm	Biofilm	Biofilm	Biofilm	Water	Water	Water	Water	Water	Water	Water	Water	Water	Water	Water	Water	Water	Water	Biofilm	Biofilm	Biofilm	Biofilm	Biofilm	Biofilm	Water	Water	Water	Water	Water	Water	Water	Water	Water	Water	Biofilm	Biofilm	Biofilm	Biofilm	Biofilm	Biofilm	Water	Water
Sample_ID		8W-719	16W-719	12W-719	9W-719	6W-719	5W-719	12B-719	9B-719	6B-719	5B-719	13W-719	14W-719	11W-719	10W-719	8W-811	16W-811	12W-811	13W-811	14W-811	11W-811	10W-811	9W-811	6W-811	5W-811	12B-811	14B-811	11B-811	9B-811	6B-811	5B-811	8W-819	16W-819	12W-819	13W-819	14W-819	11W-819	10W-819	9W-819	6W-819	5W-819	12B-819	14B-819	11B-819	9B-819	6B-819	5B-819	8W-911	16W-911
ASV code / Sample full identifier	ASV last 5 code	Barbutim_09_2017_W	Haon_09_2017_W	Tiberias_Head_09_2017_W	Maayan1_09_2017_W	Ein7_09_2017_W	Fuliya4_09_2017_W	Tiberias_Head_09_2017_B	Maayan1_09_2017_B	Ein7_09_2017_B	Fuliya4_09_2017_B	Tiberias_Pump_09_2017_W	Tiberias_Pool_09_2017_W	Gesher_hana_09_2017_W	Nur_09_2017_W	Barbutim_01_2018_W	Haon_01_2018_W	Tiberias_Head_01_2018_W	Tiberias_Pump_01_2018_W	Tiberias_Pool_01_2018_W	Gesher_hana_01_2018_W	Nur_01_2018_W	Maayan1_01_2018_W	Ein7_01_2018_W	Fuliya4_01_2018_W	Tiberias_Head_01_2018_B	Tiberias_Pool_01_2018_B	Gesher_hana_01_2018_B	Maayan1_01_2018_B	Ein7_01_2018_B	Fuliya4_01_2018_B	Barbutim_09_2018_W	Haon_09_2018_W	Tiberias_Head_09_2018_W	Tiberias_Pump_09_2018_W	Tiberias_Pool_09_2018_W	Gesher_hana_09_2018_W	Nur_09_2018_W	Maayan1_09_2018_W	Ein7_09_2018_W	Fuliya4_09_2018_W	Tiberias_Head_09_2018_B	Tiberias_Pool_09_2018_B	Gesher_hana_09_2018_B	Maayan1_09_2018_B	Ein7_0918_B	Fuliya4_09_2018_B	Barbutim_01_2019_W	Haon_01_2019_W
fe432d506824805576f9ed150788c50d	8c50d	0	0	0	0	0	0	0	54	0	0	0	0	0	0	0	0	0	0	0	0	0	0	0	0	0	0	0	0	0	0	0	0	0	0	0	0	0	0	0	0	0	0	0	0	0	0	0	0
fdb836ae7865f2c880c9ba14545f8481	f8481	0	0	30	0	0	0	81	0	0	0	28	152	0	0	0	0	0	2726	143	0	0	0	0	0	0	0	0	0	0	0	0	0	0	96	88	0	0	0	0	0	0	42	0	0	0	0	0	0
fd6c3cbb7cbacfe745f366f281a7e434	7e434	0	0	0	0	12	0	0	0	0	0	0	0	0	0	0	0	0	0	0	0	0	0	19	0	0	0	0	0	0	0	0	0	0	0	0	0	0	0	0	0	0	0	0	0	0	0	0	0
fd58f6e329dcce9a51e4e2ee7aa6b11c	6b11c	0	0	0	0	0	0	0	0	0	0	0	0	0	0	0	0	0	0	0	0	0	0	0	0	0	0	0	0	0	0	0	0	0	0	0	0	0	0	0	0	0	0	0	0	0	0	0	0
fd4081dd5a36eac64b49cf380c70b2f8	0b2f8	0	0	0	0	0	0	0	0	0	0	0	0	0	0	0	0	0	0	0	0	0	0	0	0	0	0	0	0	0	0	0	0	0	0	0	0	27	0	0	0	0	0	0	0	0	0	0	0
fbac4fced9bd3d141c3ea93cfcb681e9	681e9	0	0	0	0	0	0	0	24	0	0	0	0	0	0	0	0	0	0	0	0	0	0	0	0	0	0	0	0	0	3	0	0	0	0	0	0	0	0	7	0	0	0	0	0	0	0	0	0
fb59ce17ddb71427deb5e82ccec26fd0	26fd0	0	0	0	0	0	0	0	0	0	0	0	0	0	0	0	0	0	28	0	0	0	0	0	0	0	0	0	0	0	0	63	0	0	61	0	0	0	0	0	0	0	0	0	0	0	0	191	0
fb224ac14048cf1b53dc150773e82668	82668	0	0	0	0	0	0	0	0	0	0	0	0	0	0	0	0	0	0	0	0	0	0	0	0	0	0	0	0	0	0	0	0	0	0	0	0	0	0	0	0	0	0	0	0	0	0	0	0
fa3b371e9976eb6ea9977028e216579f	6579f	0	0	0	0	0	0	0	0	0	0	0	0	0	0	0	0	0	0	0	0	0	0	0	0	0	0	0	0	0	71	0	0	0	0	0	37	0	0	0	9	0	0	0	0	0	0	0	0
fa375ac3090f3a05b8a85a7e176ded30	ded30	0	0	0	0	0	12	0	0	0	0	0	0	0	0	0	0	0	0	0	0	0	0	0	0	0	0	0	0	0	0	0	0	0	0	0	0	0	0	0	0	0	0	0	0	0	0	0	0
fa1ededf77241de63e6e76071aeb0bba	b0bba	0	0	0	0	0	15	0	0	0	0	0	0	0	9	0	0	0	0	0	0	0	0	0	0	0	0	0	0	0	0	0	0	0	0	0	0	0	0	0	0	0	0	0	0	0	0	0	0
f9d13f945fe104de471ebba2a13bee4e	bee4e	0	0	0	0	0	0	0	0	0	0	0	0	748	0	0	0	0	0	0	527	0	0	0	0	0	0	0	0	0	0	0	0	0	0	0	0	0	0	0	0	0	0	0	0	0	0	0	0
f96ef677595bc5eff0d3a3594719cb3e	9cb3e	0	0	0	0	0	32	0	0	0	0	0	0	3	0	0	0	0	0	0	82	0	0	0	0	0	0	0	0	0	0	0	0	0	0	0	0	0	0	0	0	0	0	0	0	0	0	0	0
f968ea320e9eac1a25da8de6b27ba4ad	ba4ad	0	0	0	59	0	0	0	2	0	0	0	0	0	0	0	0	0	0	0	0	0	28	0	0	0	0	0	0	0	0	0	0	0	0	0	0	0	24	0	0	0	0	0	0	0	0	0	0
f88653cc15da5f53b65aa65ae844affb	4affb	0	0	0	0	0	0	0	0	0	0	0	0	0	0	0	0	0	0	0	0	0	0	0	0	0	0	0	0	0	0	0	0	0	0	0	0	0	0	0	0	0	0	0	0	0	0	0	0
f872757091f2336dffba742a9e7fc255	fc255	26	0	0	0	0	0	0	0	3	0	0	0	11	0	130	0	0	0	0	0	0	0	0	0	0	0	0	0	0	0	40	0	0	0	0	0	0	0	0	7	0	0	0	0	4	9	0	0
f8198cf064939089fc46c901916a3638	a3638	0	0	0	0	0	0	0	0	0	0	0	0	0	0	0	0	0	0	0	0	0	0	0	0	0	0	16	0	0	0	0	0	0	0	0	0	0	0	0	0	0	0	15	0	0	0	0	0
f7da4fb95db91f30117854d94e568465	68465	0	0	0	33	0	0	0	0	0	0	0	0	0	0	0	0	0	0	0	0	29	0	0	0	0	0	0	0	0	0	0	0	0	0	0	0	0	0	0	0	0	0	0	0	0	0	0	0
f76745d08646dfa8fccd3cd79e2f13aa	f13aa	0	0	41	0	0	0	14	0	0	0	0	0	0	0	0	0	0	0	6	0	0	0	0	0	0	0	0	0	0	0	0	0	0	68	4	0	0	0	0	0	0	0	0	0	0	0	0	0
f7597c093c0e9f3049126df7042bf741	bf741	0	0	0	0	0	0	0	0	0	0	0	0	0	0	0	0	0	0	0	0	0	0	0	77	0	0	0	0	28	10	0	0	0	0	0	0	0	0	0	0	0	0	0	0	0	0	0	0
f5cc70e2a07df786e884e3bc79d3c64f	3c64f	0	0	0	0	131	0	0	0	0	0	0	0	30	0	0	0	0	0	0	624	0	0	0	0	0	0	0	0	0	0	0	0	0	0	0	25	0	0	111	9	0	0	0	0	0	0	0	0
f5b64787b8ab28de4448c98987c28875	28875	5	0	0	0	10	0	0	0	0	0	0	0	0	0	0	0	0	0	0	10	30	0	27	0	0	0	0	9	200	19	13	0	0	0	0	3	0	0	0	0	0	0	0	0	184	15	9	0
f478ef3fa7c0b2872fd9f3f13900d2a6	0d2a6	0	0	0	0	0	0	0	0	0	0	0	0	0	0	0	0	0	0	0	0	22	9	0	0	0	0	0	0	0	0	0	0	0	0	0	0	0	0	0	0	0	0	0	0	0	0	0	0
f3ef68915060cf58492ec5c44c55c52e	5c52e	13	0	0	0	0	0	0	0	0	0	0	0	0	0	18	0	0	0	0	0	0	0	0	0	0	0	0	0	0	0	0	0	0	0	0	0	0	0	0	0	0	0	0	0	0	0	0	0
f39229565ea07934c9037d8b30e00ffa	00ffa	0	0	0	0	0	0	121	0	0	0	0	0	0	0	0	0	0	0	0	0	0	0	0	0	101	104	0	0	0	0	0	0	0	13	0	0	0	0	0	0	0	0	0	0	0	0	0	0
f143e70b5c91670a934d42446f1541be	541be	0	0	0	0	0	0	0	0	0	0	0	0	0	0	6	0	0	0	0	8	0	2	0	0	0	0	0	0	29	0	0	0	0	0	0	0	0	2	4	0	5	0	8	0	0	0	8	0
efa775c0ba8a1c28a1c890b5b7cd5f72	d5f72	0	0	0	0	0	0	0	0	0	0	0	0	0	0	0	0	0	0	0	0	0	0	90	0	0	0	0	0	0	0	0	0	0	0	0	0	0	0	0	0	0	0	0	0	0	0	0	0
ef58bdac5a2d212bf1d08a8f3a08c1eb	8c1eb	0	0	0	0	0	0	0	0	0	0	0	0	0	0	0	0	0	0	0	0	24	0	0	0	166	0	0	0	0	32	0	0	0	0	0	0	0	0	0	0	0	0	0	0	0	0	0	0
eed1f14f9634fd782170717e28ea7447	a7447	0	0	0	0	84	22	0	0	0	0	0	0	0	0	0	0	0	0	0	121	0	0	0	18	0	0	0	62	0	0	0	0	0	0	0	23	0	0	0	0	0	0	0	0	0	0	0	0
ee8c89a234c27e7e0065cbaf9e5ebd44	ebd44	0	0	0	0	0	13	0	0	0	0	0	0	0	0	0	0	0	0	0	0	0	0	0	0	0	0	0	0	0	0	0	0	0	0	0	0	0	0	0	0	0	0	0	0	0	0	0	0
ee76aa67b8e561de480c9e047d9cfdf6	cfdf6	0	0	0	0	0	0	0	0	0	0	0	0	0	0	0	0	0	0	0	0	0	0	0	0	0	0	0	0	0	0	0	0	0	0	0	0	0	0	0	0	0	0	52	0	0	0	0	0
ed3f44843261c4b91ee2e57c541bb1b6	bb1b6	0	0	0	0	7	0	0	0	0	0	0	0	0	0	0	0	0	0	0	0	0	0	0	0	0	0	0	0	0	0	0	0	0	0	0	0	0	0	0	0	0	0	0	0	0	2718	0	0
ec16053a631789580134dfcfe7d051be	051be	0	0	0	5	0	0	0	0	0	0	0	0	0	0	0	0	0	0	0	0	0	0	0	3	0	0	0	13	68	0	0	0	0	0	0	0	0	0	0	8	0	0	0	17	181	0	0	0
eb08124df285c62e18a9c9221cf9d935	9d935	0	0	0	0	93	0	0	0	0	0	0	0	12	0	0	0	0	0	0	0	0	0	0	0	0	0	0	0	0	0	0	0	0	0	0	139	0	0	0	0	0	0	4	0	0	0	0	0
ea90e0581585320df27e5290ba92db23	2db23	76	0	0	0	0	0	0	0	0	0	0	0	0	0	0	0	0	0	0	0	0	0	0	0	0	0	0	0	0	0	0	0	0	0	0	0	0	0	0	0	0	0	0	0	0	0	2	0
ea3016bb950a22043d96091e851fd6e4	fd6e4	0	0	0	0	0	0	0	0	0	0	0	0	0	0	24	0	0	0	0	0	0	0	0	0	0	0	0	0	0	0	0	0	0	0	0	0	0	0	0	0	0	0	0	0	0	0	0	0
ea0baa7b30ab4a44b5e212c903195617	95617	0	0	0	0	0	0	0	0	0	0	0	0	0	0	23	0	0	0	0	0	0	0	0	0	0	0	0	0	15	0	0	0	0	0	0	5	0	0	0	0	0	0	0	0	0	0	0	0
ea0797efd81c4f277d2e41e3d8048d60	48d60	0	0	0	0	0	0	0	0	0	0	0	0	0	0	36	0	0	17	10	0	0	0	0	0	0	0	0	0	0	0	0	0	0	0	0	0	0	0	0	0	0	0	70	0	0	0	22	0
e9315a40f5415df48d6bc55bfdc945e9	945e9	0	0	0	17	0	0	0	0	10	0	0	0	0	0	0	0	0	0	0	0	0	0	0	0	0	0	0	0	0	0	64	0	0	0	0	0	0	0	0	0	0	0	0	0	0	0	0	0
e92840869dc8bcf5622e7d9208e7f4a4	7f4a4	7	0	0	31	0	0	0	0	0	0	0	0	0	0	49	104	0	0	0	48	0	0	0	0	0	0	0	0	0	0	0	20	0	0	0	0	0	0	276	13	0	0	0	0	0	0	20	532
e641acb7e1e010f6aca09b962a37013b	7013b	1538	0	0	0	0	0	0	0	0	0	0	0	0	0	0	0	0	0	0	0	0	0	0	0	0	0	0	0	0	0	860	0	0	0	0	0	0	0	0	0	0	0	0	0	0	0	0	0
e4b80bed71d35ad5e6e8625092cf2700	f2700	0	0	0	0	6	0	0	0	0	0	0	0	0	0	0	0	0	0	0	3	0	0	0	0	0	0	0	0	0	0	0	0	0	0	0	0	0	0	0	0	0	0	11	0	3	0	0	0
e4919b93d9abbfd3d127b5e1182cab72	cab72	172	0	0	0	0	0	0	0	0	0	0	0	0	0	500	0	348	22	0	0	0	0	0	0	0	0	0	0	0	0	0	0	0	0	0	0	0	0	0	0	0	0	93	0	0	0	422	0
e47cd2ee971bcce41a572c54e59339ee	339ee	0	0	0	0	0	0	0	0	0	0	0	0	0	0	11	0	0	0	0	0	0	0	0	0	0	0	0	0	0	0	0	0	0	0	0	0	0	0	0	0	0	0	11	0	0	0	0	0
e3518f8733f40b7f5c035daa51283093	83093	0	0	0	16	0	0	0	0	0	0	0	0	0	0	0	0	0	0	0	0	0	0	0	0	0	0	0	0	7	0	0	0	0	0	0	0	0	0	0	0	0	0	0	0	0	0	0	0
e24e5d5b47827fcf19d4f0070d1389ea	389ea	0	0	0	0	0	66	0	16	0	0	0	0	129	0	0	0	0	0	0	0	91	0	0	0	0	0	0	0	0	9	0	0	0	0	0	31	0	0	0	64	0	0	0	0	0	0	0	0
e21dfaf4367ba97db3adc8a532c3a6fe	3a6fe	0	0	75	112	0	69	130	0	0	0	0	292	0	0	0	0	0	103	1738	0	0	0	0	0	406	52	0	0	0	0	0	0	0	117	221	0	0	0	0	0	0	0	11	0	0	0	0	0
e20d43f8e96b1e0c562b52525255ef89	5ef89	0	0	0	0	0	0	0	0	0	0	0	0	0	0	0	0	0	0	0	0	0	0	79	0	0	0	0	0	0	0	0	0	0	0	0	0	0	0	0	0	0	0	0	0	0	0	0	0
e1f8e32835db1e8e6ff038904f79d0c8	9d0c8	0	17	0	0	0	0	0	0	0	0	0	0	0	0	0	48	0	0	0	0	0	0	0	0	0	0	0	0	20	0	0	0	0	0	0	0	0	0	0	0	0	0	0	0	2	0	0	0
e1c2d38fcce819cf325dbc0d6e571e4c	71e4c	0	0	0	0	0	0	0	0	0	0	0	0	63	0	0	0	0	0	0	50	0	0	0	0	0	0	0	0	0	0	0	0	0	0	0	0	0	0	0	0	0	0	0	0	0	0	0	0
e170012ecd882ba14abd2febfb9bf75e	bf75e	0	0	0	0	0	47	0	0	0	2	0	0	0	0	0	0	0	0	0	0	0	0	0	29	0	0	0	0	0	0	0	0	0	0	0	0	0	0	0	0	0	0	0	0	0	0	0	0
e0e9db8440b2655c61b430577a4d7f5c	d7f5c	0	0	40	0	0	14	41	0	0	0	0	103	0	0	0	0	0	0	570	0	0	0	0	0	156	0	0	0	0	0	0	0	0	25	83	0	0	0	0	0	0	0	0	0	0	0	0	0
e03f5eba2daaeb0283b0ec318bc812d7	812d7	0	0	0	0	0	0	0	0	0	0	0	0	0	0	0	0	0	0	0	0	0	4	0	0	0	0	0	0	0	0	0	0	0	58	0	0	0	0	0	0	0	0	0	0	0	0	0	0
e0202c8aab1f93eb1448312877dcbefd	cbefd	0	0	0	0	0	0	0	0	0	0	23	0	0	0	0	0	0	127	0	0	0	0	0	0	0	0	0	0	0	0	0	0	0	7	0	0	0	0	0	0	0	0	0	0	0	0	0	0
df77b20d2b3e6d8fdf614860a49b1a6d	b1a6d	0	0	0	0	781	0	0	0	0	0	0	0	1308	24	0	0	0	0	0	2341	273	0	34	0	0	0	8	0	0	0	0	0	0	0	0	245	0	0	2488	0	0	0	0	0	0	0	0	0
df2e4caf435beef2ce734a9532c6ed56	6ed56	0	0	0	0	0	0	0	0	0	0	0	0	0	0	0	0	0	0	0	0	0	0	0	0	0	0	0	0	0	0	0	0	0	0	0	0	0	0	0	0	0	0	0	0	15	0	0	0
de0eb8ee3b32eed93c57f80ccee7901c	7901c	0	0	17	1692	0	270	0	0	34	0	8	0	0	0	0	910	0	260	574	0	0	0	0	4029	0	0	0	247	180	0	0	30679	0	157	0	0	0	0	0	94	0	0	26	0	127	0	0	5085
ddd6e3719a66a4e559067c10b1f8896d	8896d	0	0	0	0	0	52	0	0	0	0	0	0	0	0	0	0	0	0	0	0	0	0	0	34	0	0	0	0	0	36	0	0	0	0	0	0	0	61	0	0	0	0	0	47	0	0	0	0
dd6f711460d7d79f4b0c90a19c65df2d	5df2d	0	0	0	0	0	0	0	0	0	0	0	0	0	0	0	0	0	0	0	0	0	0	0	0	0	0	0	0	0	0	0	0	0	0	0	0	0	0	0	0	0	0	0	5	0	0	0	0
dca96166f14b253875d0b4084db594d4	594d4	40	0	0	0	0	0	0	0	0	0	0	0	0	0	0	0	0	0	0	0	0	0	0	0	0	0	0	0	0	0	16	0	0	0	0	0	0	0	0	0	0	0	0	0	0	0	0	0
dc64f4c2e899c72bc614ff73d4966297	66297	39	0	0	0	0	0	0	0	0	0	0	0	0	0	0	0	0	0	0	0	0	0	0	0	0	0	0	0	0	0	39	0	0	0	0	0	0	0	0	0	0	0	0	0	0	0	0	0
dba6a5ef30d3ddfd3d5bbcf18f9c3732	c3732	0	0	0	0	0	0	0	0	0	0	0	0	0	0	4	0	0	0	0	0	0	0	0	0	0	0	0	0	0	0	0	0	0	0	0	0	0	0	0	0	0	0	0	0	0	0	16	0
db779e8d216547a25098ebd840ca21ba	a21ba	17	0	0	0	0	0	0	0	0	0	0	0	0	0	0	0	0	0	0	0	0	0	0	0	0	0	0	0	0	0	0	0	0	0	0	0	0	0	7	0	0	0	0	6	0	0	0	0
daf21d4853190eb82298ea50ff9c6a78	c6a78	0	0	0	0	0	4	0	0	0	0	0	0	3	0	15	0	0	0	0	0	0	0	0	0	0	0	0	0	0	0	2	0	0	0	0	0	0	0	0	0	0	0	0	0	0	0	12	0
dac566948b8a63fea42836f600932acf	32acf	0	0	0	0	7	0	0	0	0	0	0	0	6	0	0	0	0	0	0	0	0	13	0	0	0	0	0	0	0	0	0	0	0	0	0	0	0	0	0	0	0	0	0	0	0	0	0	0
dabe309082384cb4e56675a0fd83d77d	3d77d	0	0	0	0	0	0	0	0	0	0	0	0	0	0	0	0	0	0	0	17	0	0	0	0	0	0	0	0	7	0	0	0	0	0	0	27	0	0	0	0	0	0	0	6	0	0	0	0
d8dd3ba20c705b01d057058c7a084bd2	84bd2	0	0	0	4	0	32	0	0	0	0	0	0	0	0	0	0	0	0	0	0	0	0	0	0	0	0	0	0	0	0	0	0	0	0	0	0	0	0	0	0	0	0	0	0	0	0	0	0
d77af21fb89f3135dd55bd8edd0fa4ab	fa4ab	0	0	0	0	0	0	0	0	0	0	0	0	12	0	0	0	0	0	0	16	0	0	0	0	0	0	0	0	0	0	0	0	0	0	0	0	0	0	0	0	0	0	0	0	0	13	0	0
d73da81633bb26accdc18a3c23987006	87006	0	0	0	0	0	0	0	0	0	0	0	0	0	0	46	0	0	0	0	0	0	0	0	0	0	0	0	0	0	0	0	0	0	0	0	0	0	0	0	0	0	0	6	0	0	0	0	0
d6f1b4b855580c30ab824723f8061bc5	61bc5	0	0	0	310	0	0	0	0	0	0	0	0	10	0	0	0	0	0	0	7	0	0	0	0	0	0	0	0	22	0	0	0	0	0	0	26	83	0	0	0	0	0	20	0	0	0	0	0
d64562aecea5b1d06be7033201d09921	09921	0	0	0	1451	172	0	0	0	0	0	0	0	0	0	0	0	0	0	0	0	500	29	47	89	0	0	0	265	0	0	0	0	0	0	0	0	0	47	45	0	0	0	0	0	0	0	0	0
d5959731a101b3f59e7a872cb9e9f5db	9f5db	0	0	0	0	0	0	0	0	0	0	0	0	0	0	0	0	0	0	0	0	0	25	0	0	0	0	0	0	0	0	0	0	0	0	0	0	0	0	2	0	0	0	0	0	0	0	0	0
d5379067b83587e59398d92a5734acf0	4acf0	0	0	0	0	0	0	0	0	0	0	0	0	0	0	0	0	0	0	0	0	5	0	0	0	0	0	0	0	0	0	0	0	0	0	0	0	0	0	0	0	0	0	0	0	0	0	0	0
d4cd20aa1299202bc3f2d979464b900c	b900c	0	0	0	44	0	0	0	0	0	0	0	0	0	0	0	0	0	0	0	0	31	0	0	0	0	0	0	0	0	0	0	0	0	0	0	0	0	6	0	0	0	0	0	0	0	0	0	0
d46096453c1cf2db46abf312a034a8f3	4a8f3	0	0	0	0	0	0	0	0	0	0	0	0	0	0	111	0	0	0	0	0	0	0	0	0	0	0	0	0	0	0	0	0	0	0	0	0	0	0	0	0	0	0	0	0	0	0	37	0
d3a4d86ef123c89e68e3620c0e007bed	07bed	0	0	0	0	0	0	0	0	0	0	0	0	0	0	0	0	0	0	0	0	0	0	0	9	0	0	0	0	0	0	0	71	0	5	0	0	0	0	10	0	0	0	0	0	0	0	0	0
d307e4f11b0e2d885e050c5585d7cb66	7cb66	254	0	0	42	0	67	0	0	0	0	0	0	0	0	729	0	0	0	0	0	0	0	0	0	0	0	0	76	0	11	0	0	0	0	0	0	0	49	0	0	0	0	0	0	0	0	37	0
d2f8abfb5fed4a0e0d84913842f04814	04814	0	0	0	0	0	0	0	0	0	0	0	0	0	0	0	0	0	0	0	0	0	0	0	0	0	0	0	0	0	0	0	0	0	0	0	0	0	0	0	292	0	0	0	0	0	56	0	0
d2be0c0707b407c3194b9df9c5f718e0	718e0	0	0	0	0	0	0	0	0	0	0	0	0	0	0	0	0	0	0	0	0	0	0	12	0	0	0	0	0	0	0	0	0	0	0	0	0	0	0	0	0	0	0	0	0	0	0	0	0
d264c1a281b6d2d86006c7b5d2afc2f3	fc2f3	0	0	0	0	0	28	0	0	0	0	0	0	0	0	23	0	0	0	0	0	0	0	0	0	0	0	0	0	0	0	0	0	0	0	0	26	0	0	0	0	0	0	0	0	0	0	0	0
d1e865b4450ef1a13fd892444314a811	4a811	0	0	0	55	0	39	0	9	0	0	0	0	66	0	0	0	0	0	0	65	11	0	0	0	0	0	0	3	0	13	0	0	0	0	0	36	0	0	0	59	0	0	0	49	0	44	0	0
d19f0c97c8390e20197bf30cbe4d936f	d936f	0	0	0	22	4	0	0	0	0	0	0	0	23	12	0	0	0	0	0	0	0	0	0	13	0	0	0	0	0	0	0	0	0	0	0	0	0	0	146	0	0	0	0	0	0	0	0	0
cf6cc6e2370c67b326856eb88a45bbd9	5bbd9	0	0	0	0	0	0	11	0	0	0	0	0	0	0	0	0	0	0	35	0	0	0	0	0	0	0	0	0	0	0	0	0	0	28	0	0	0	0	0	0	0	0	0	0	0	0	0	0
cf38bf9914af6ec7f5a9d00ab3557b48	57b48	0	0	0	0	0	0	0	0	0	0	0	0	0	0	0	0	0	0	0	0	0	0	0	0	0	0	0	0	0	0	43	0	0	0	0	0	0	0	0	0	0	0	0	0	0	0	50	0
ce6ccc9895decda252eb19941de76b4f	76b4f	0	0	0	37	0	79	0	0	0	0	0	0	0	0	0	0	0	0	0	0	0	0	13	36	0	0	0	6	0	0	0	0	0	0	0	0	0	17	0	0	0	0	0	0	0	0	0	0
ce024a4386ca9776c0f670e3984eb39c	eb39c	0	0	0	0	0	0	0	0	0	0	0	0	0	0	0	0	0	0	0	0	0	0	0	0	0	0	0	0	0	0	0	0	0	0	0	0	0	0	0	0	0	0	10	0	0	0	0	0
cd923aad4c8f1ca565ea67f3e5bd49b2	d49b2	0	0	0	0	0	47	0	4	0	0	0	0	0	0	0	0	0	0	0	0	5	0	0	0	0	0	0	0	0	0	0	0	0	0	0	0	0	0	10	0	0	0	0	6	0	0	0	0
cd1c788b0a44c84764a0cf4df5be1e6e	e1e6e	0	0	0	177	0	288	0	0	0	0	0	0	24	0	0	0	0	0	0	275	93	0	0	671	9	0	0	34	0	0	0	0	0	0	0	30	86	300	1202	95	0	0	0	14	0	0	432	0
cc884fc5fbddf61c5a6e36621b3ed27b	ed27b	0	0	19	0	0	0	14	0	0	0	0	0	0	0	0	0	0	87	0	0	0	0	0	0	25	5	0	0	0	0	0	0	0	24	10	0	3	0	0	0	0	0	0	0	0	0	0	0
cc569a244257cd2f899af296499de494	de494	0	0	0	0	0	31	0	0	0	0	0	0	0	0	0	0	0	0	0	0	0	0	0	475	0	0	0	0	0	0	0	0	0	0	0	0	0	0	0	151	0	0	0	0	0	0	0	0
cc2ca81661eca9af544b923a98d19245	19245	0	0	0	100	0	0	0	0	0	0	0	0	0	0	0	0	0	0	0	0	0	0	0	16	0	0	0	0	0	0	0	0	0	0	0	15	0	0	0	0	0	0	0	0	0	0	0	0
cbfba2c0970603ecffb6979e7361b1cd	1b1cd	0	0	0	0	0	0	0	43	0	0	0	0	21	0	0	0	0	0	0	0	0	3	0	0	0	0	0	5	0	0	0	0	0	0	0	40	0	0	0	0	0	0	0	0	0	0	0	0
ca75c336dd44b63b08d23508c2ef1ef3	f1ef3	0	0	0	0	0	0	0	0	0	0	0	0	0	0	0	0	0	0	0	0	0	0	3	0	0	0	0	0	0	0	0	0	0	0	0	31	0	0	0	0	0	0	0	0	0	0	0	0
c9b59be36fd3c73bf0f0ebe2a9f1b115	1b115	83	0	0	0	0	0	0	0	0	0	0	0	0	0	652	0	0	24	0	0	0	0	0	0	0	0	0	0	0	0	0	0	0	4	0	0	0	0	0	0	0	0	135	0	0	0	7	0
c9a1c8c31c702b096fad25b962931106	31106	0	0	0	24	0	0	0	42	0	0	0	0	7	0	0	0	0	0	0	10	0	0	0	0	0	0	0	0	0	0	0	0	0	0	0	3	0	0	0	0	0	0	0	5	0	0	0	0
c8363d9144bdd210560817bfb2c8b85e	8b85e	0	0	0	223	0	0	0	0	0	0	0	0	0	0	0	0	0	0	0	0	0	0	22	0	0	0	0	0	0	0	0	0	0	0	0	0	6	0	0	0	0	0	0	0	0	0	0	0
c80d5561fdee2bbf71858cbd7efa3ebd	a3ebd	33	0	0	0	0	0	0	0	0	0	0	0	0	0	10	0	0	0	0	0	0	0	0	0	0	0	0	0	0	0	0	0	0	0	0	0	0	0	0	0	0	0	0	0	0	0	0	0
c6db54b103a836051461ae75af5a3489	a3489	131	0	0	0	0	0	0	0	0	0	0	0	0	0	417	0	0	0	0	0	0	0	0	0	0	0	0	0	0	0	0	0	0	0	0	0	0	0	0	0	0	0	0	0	0	0	2907	0
c6acbd49a438a51cd746e0ee355516d6	516d6	0	0	0	0	0	0	0	0	0	0	0	0	0	0	0	0	0	0	4	0	0	0	0	4	0	38	0	0	0	0	0	0	7	3	0	0	0	0	0	0	0	0	10	0	0	0	0	0
c5001a407d206a7e7bf8618b797fd7ae	fd7ae	0	0	346	0	0	0	675	0	0	0	203	103	0	0	0	0	0	363	538	0	0	0	0	0	417	0	0	0	0	0	0	0	133	44	128	0	0	0	0	0	7	748	0	0	0	0	0	0
c463c8e2927d16fe5c3f19b617b5f2ab	5f2ab	0	0	0	0	0	140	0	0	0	0	0	0	0	0	0	0	0	81	1217	0	0	0	0	0	316	18	0	0	0	0	0	0	0	0	0	0	0	0	0	0	0	0	0	0	0	0	0	0
c3e642fa3fc99b4e79d29e64bc562715	62715	0	0	0	0	0	0	0	0	0	0	0	0	16	0	0	0	0	0	0	331	0	0	0	0	0	0	0	0	0	0	0	0	0	0	0	0	0	0	156	0	0	0	0	0	0	0	0	0
c2437f11ac06e6657e67bb4c75fc1933	c1933	0	0	0	1243	0	39	0	0	0	0	0	0	29	70	0	0	0	0	0	46	87	0	8	95	0	0	0	200	0	0	0	0	0	0	0	34	0	32	53	0	0	0	0	0	0	0	0	0
c0b6f17d91f9de0cb726cb09f726fed2	6fed2	0	0	0	0	0	0	0	0	0	0	0	0	0	0	0	0	0	0	0	0	0	0	0	0	0	0	0	0	0	0	0	0	0	0	0	0	0	0	0	2	0	0	0	0	0	0	0	0
c005d956ded00b6bf61ef91806ad143d	d143d	0	0	0	0	0	0	0	0	0	0	0	0	0	0	0	0	0	0	0	0	0	0	0	0	0	0	0	0	0	0	0	0	0	0	0	0	0	0	0	0	0	0	0	0	14	0	47	0
bfd6fa049df3d223bc35cc04914d7d05	d7d05	22	0	0	0	0	23	0	22	0	0	0	0	0	0	690	0	0	0	0	39	0	9	0	0	0	0	0	0	0	0	0	0	0	0	0	0	0	0	0	0	0	0	0	0	0	0	1318	0
bfad3c045ecf1af0e1ec978ad4f6a3ae	6a3ae	0	0	0	0	0	0	0	0	0	0	0	0	0	0	0	0	0	0	0	0	0	0	0	0	0	0	0	0	0	0	0	0	0	0	0	0	0	0	11	0	0	0	0	0	0	0	0	0
bd601ad7f991ced7c2665786b1a9291e	9291e	0	0	0	0	0	482	0	0	0	0	0	0	15	0	0	0	0	0	0	0	0	0	0	78	0	0	0	0	0	38	0	0	0	0	0	0	0	0	0	0	0	0	0	0	0	0	0	0
bcb33db0a49342308cea4879ff388872	88872	0	0	0	0	34	0	0	0	0	0	0	0	13	0	0	0	0	0	0	0	0	0	0	0	0	0	0	0	0	0	0	0	0	0	0	0	0	0	0	0	0	0	0	0	0	0	0	0
bbb6859b6c45fa593ff6a122e9a4c3bf	4c3bf	0	0	0	0	0	0	0	0	0	0	0	0	0	0	0	0	0	0	0	0	0	0	0	0	0	0	0	0	0	0	0	0	0	0	0	57	0	0	0	0	0	0	0	0	0	0	0	0
bad4f0ede70351eb881448e5dcc86dbe	86dbe	0	0	0	0	0	0	0	0	0	0	0	0	0	0	0	0	0	0	0	0	0	0	0	0	0	0	0	0	0	0	0	0	0	0	0	0	0	0	0	0	0	0	10	0	0	0	0	0
ba9b967bcbdcf34351461f17fefdb13f	db13f	0	0	0	0	0	28	0	0	0	26	0	0	0	0	0	0	0	0	0	0	0	0	0	0	0	0	0	0	0	35	0	0	0	0	0	0	0	0	0	0	0	0	0	0	0	0	0	0
b92a78ac8ec99201e817250b542a3d5b	a3d5b	0	0	0	94	0	0	0	0	0	0	0	0	0	0	0	0	0	0	0	0	0	0	0	0	0	0	0	0	0	0	0	0	0	0	0	0	0	0	0	0	0	0	0	2	0	0	0	0
b8807e1ce3c94395e3905c139586dc32	6dc32	0	0	0	3697	85	578	0	103	0	0	0	0	25	0	0	0	0	0	0	229	1189	0	0	197	0	0	0	327	0	96	0	0	0	0	0	158	0	0	174	56	0	0	0	205	0	0	0	0
b6c488fd57ac51ec08caa3d463327a48	27a48	7	0	0	0	0	0	0	0	0	0	0	0	0	0	0	0	0	0	0	0	0	0	0	0	0	0	0	0	0	0	166	0	0	0	0	0	0	0	0	0	0	0	0	0	0	5	0	0
b5eef4be450c43af16e8735ad8973caf	73caf	0	0	0	0	0	0	0	0	0	0	0	0	0	0	0	0	0	0	0	7	0	0	0	0	0	0	0	0	56	0	0	0	0	0	0	17	0	0	0	0	0	0	171	0	0	0	0	0
b5e709a5416007d4732b8f88af9c4c90	c4c90	0	0	0	80	0	0	0	8	0	0	0	0	0	0	0	0	0	0	0	0	0	0	0	0	0	0	0	0	0	0	0	0	0	0	0	15	0	0	0	0	0	0	0	0	0	0	0	0
b52d9dc78f11ed6b7a1b2c322f28c730	8c730	0	170	0	0	0	0	0	0	0	0	0	0	0	0	0	0	0	0	63	0	0	0	0	0	0	15	0	0	0	0	0	0	0	130	0	0	680	0	0	0	0	0	0	0	0	0	0	17
b4b075923c811a752220086d5d9141d0	141d0	0	0	0	0	0	0	0	0	0	0	0	0	0	0	0	0	0	0	0	0	0	0	0	0	0	9	0	0	164	0	0	0	0	0	0	0	7	0	0	0	0	0	0	0	0	0	0	0
b3c9903204dcadb47e90ba976f6da7a3	da7a3	0	0	0	0	0	0	0	0	0	0	0	0	0	0	0	0	0	0	0	9	0	0	0	0	0	0	0	0	5	0	0	0	0	0	0	0	0	0	0	0	0	0	0	0	0	0	0	0
b37f2cd8ae191fa61ffc465dbae476bb	476bb	0	0	0	13	0	0	0	0	0	0	0	0	0	0	0	0	0	0	0	0	0	0	0	0	0	0	0	5	0	0	0	0	0	0	0	0	0	33	0	0	0	0	0	5	0	0	0	0
b12df1d7aa65e381dc8ed8da0a7aefbc	aefbc	0	161	0	0	0	0	0	0	0	0	0	0	0	0	0	152	0	0	0	0	0	0	0	0	0	0	0	0	0	0	0	152	0	0	0	0	3	0	0	0	0	0	0	0	0	0	0	93
b107b992de2869e1350966d8e6fdc4ce	dc4ce	0	0	0	0	171	0	0	11	0	0	0	0	0	0	0	0	0	0	0	15	0	0	0	0	0	0	0	0	0	0	833	0	0	0	0	0	0	0	0	0	0	0	0	0	0	0	0	0
aeaf47f21f2be980d2ecb18aaebb4bfc	b4bfc	0	0	0	0	0	0	0	0	0	0	0	0	0	0	0	0	0	0	0	0	0	0	0	0	0	82	0	0	0	6	0	0	0	0	0	0	0	0	0	0	0	0	0	0	0	0	0	0
acf965b103f603dbc793a3d8cbb60816	60816	0	0	0	0	0	0	0	0	21	0	0	0	0	0	0	0	0	0	0	0	0	0	0	0	0	0	62	0	0	0	0	0	0	0	0	14	0	0	0	0	0	0	0	0	17	0	0	0
ac592c9229cdd819ed75cf80eab23b3d	23b3d	0	0	0	24	0	0	0	0	0	0	0	0	0	0	0	0	0	0	0	0	0	0	0	0	0	0	0	0	0	0	0	0	0	0	0	0	0	0	0	0	0	0	0	26	0	0	0	0
ac338540e7268133a1bc356bc2652b22	52b22	0	0	0	0	0	0	0	0	0	0	0	0	0	0	0	0	0	9	0	0	0	0	0	0	0	0	0	0	0	0	0	0	46	0	0	0	0	0	0	0	0	0	0	0	0	0	0	0
ac14a4a7579baad25ec33daaa8be97c6	e97c6	0	4	0	0	0	0	0	0	15	0	0	0	0	0	0	0	0	0	0	0	9	0	0	0	0	0	0	0	21	0	0	0	0	0	0	0	0	0	0	0	0	0	0	0	0	0	0	0
abb78ff25dbe60a2ead6c32de31fad64	fad64	773	0	0	0	0	0	0	0	0	0	0	0	638	0	5371	0	0	0	0	0	0	0	0	0	0	0	0	0	0	0	0	0	0	4	0	0	0	0	0	0	0	0	0	0	0	0	0	0
abb35ff9ac572473b11675734f579208	79208	0	0	0	0	0	0	0	0	0	0	0	0	0	0	0	0	0	0	0	0	0	0	0	0	0	0	0	0	56	0	0	0	0	0	0	0	0	0	0	0	0	0	0	0	8	0	0	0
ab4857925bcbc680ab25b4467d478eb9	78eb9	22	0	0	0	0	0	0	0	0	0	0	0	0	0	0	0	0	0	0	0	0	0	0	0	0	0	0	0	0	0	18	0	0	0	0	0	0	0	0	0	0	0	0	0	0	0	0	0
aaf7707928a65d53713e17284ae0ab5d	0ab5d	0	0	0	0	0	0	0	0	0	0	0	0	0	0	0	0	0	0	0	0	0	0	0	0	0	0	0	0	0	0	0	0	0	0	0	0	0	0	0	186	0	0	0	0	0	17	0	0
aad5e82c0e555bb5689f09a867d7df1a	7df1a	0	0	0	0	0	0	0	0	0	0	0	0	0	0	0	0	0	0	0	12	0	10	0	0	0	0	0	0	0	0	0	0	0	0	0	0	0	0	0	0	0	0	0	0	0	0	0	0
a9c4d698b00aee9ec18633018711db08	1db08	0	0	0	0	0	0	0	0	0	0	0	0	0	0	0	0	0	0	0	0	0	0	0	0	0	0	0	0	0	0	0	0	0	0	0	62	0	40	0	0	0	0	0	0	0	0	0	0
a8721a77cb7a43fc7de470a8b6041a49	41a49	0	0	0	12	0	0	0	0	0	0	0	0	0	0	0	0	0	0	0	4	0	0	5	0	0	0	0	0	0	0	0	0	0	0	0	0	0	0	0	0	0	0	0	0	0	0	0	0
a7ec868ccabaf9f155bff6f4dec6b276	6b276	0	0	0	0	0	0	0	0	0	0	0	0	0	0	0	0	0	0	0	0	0	0	0	0	0	0	0	0	0	0	42	0	0	0	0	0	0	0	0	0	0	0	0	0	0	0	0	0
a7cbb636ae21193768962c36a6b4320b	4320b	166	0	0	0	0	24	0	0	0	0	0	0	0	0	55	0	0	0	0	0	0	0	0	0	0	0	0	0	0	0	0	0	0	0	0	0	0	0	0	0	0	0	33	0	110	0	0	0
a66ec6c5577c8e5fa0da54980bd5dd96	5dd96	0	16703	0	0	0	0	0	0	0	0	0	0	0	0	0	32761	0	0	0	0	0	0	0	0	0	0	0	0	0	0	0	5278	0	0	0	0	0	0	0	0	0	0	0	0	0	0	0	30397
a661133287d81ca0c841be41c992081f	2081f	0	0	0	0	0	0	0	0	0	0	0	0	0	0	0	0	0	0	0	0	0	0	0	0	27	0	0	0	0	0	0	0	0	0	0	0	0	0	0	0	0	0	0	0	0	0	0	0
a6187cb8364260fbd9025fc181d094e4	094e4	0	0	0	0	0	0	0	0	0	0	0	0	0	0	0	0	0	0	0	0	0	0	0	0	0	0	0	0	0	0	0	0	0	0	0	0	0	0	0	0	0	0	0	0	0	0	0	0
a5fd1ea225958d7e02a4c67039df30aa	f30aa	0	0	0	0	0	0	0	0	0	0	0	0	0	0	0	0	0	0	0	0	0	0	0	0	0	0	0	0	0	0	0	0	0	0	0	0	0	0	0	0	0	0	11	0	0	0	0	0
a51f5421177a5ac68d557362d4381382	81382	0	0	0	0	0	0	0	0	0	0	0	0	14	0	0	0	0	0	0	91	0	0	0	0	0	0	0	0	0	0	0	0	0	0	0	17	0	0	49	0	0	0	0	0	0	0	0	0
a406b9a84442b6e05d5af82adef7e548	7e548	0	0	0	0	0	0	0	0	0	0	0	0	0	0	0	0	0	0	0	0	22	0	0	0	0	0	0	0	0	0	0	0	0	0	0	0	0	0	0	0	0	0	8	0	0	0	0	0
a326a9dd6c78c2f2c2f1886cd6cc2d3a	c2d3a	0	0	0	0	0	0	0	0	0	0	0	0	0	0	0	0	0	0	0	5	7	0	0	18	0	0	0	0	0	0	0	0	0	0	0	0	51	0	0	0	0	0	0	0	0	0	0	0
a31186880781c1c06acc48800a5c9c45	c9c45	0	0	0	156	0	14	0	0	0	0	0	0	0	0	0	0	0	0	0	0	0	0	0	0	0	0	0	0	0	0	0	0	0	0	0	0	0	0	0	0	0	0	0	0	0	0	0	0
a1920e6ff8909a395f1267e7f02855c7	855c7	0	0	0	0	0	0	0	0	0	0	0	0	0	0	0	0	0	0	0	0	0	0	0	0	0	0	0	0	0	0	0	0	0	0	0	0	0	0	0	0	0	0	56	0	0	0	0	0
a0fbb7ecba3a9036e72b12fd95676e97	76e97	0	0	0	0	0	0	0	0	0	0	0	0	0	0	0	0	0	0	0	0	0	0	0	0	0	0	0	0	0	0	42	0	0	0	0	0	0	0	0	0	0	0	0	0	0	0	0	0
a0bfeaa9e1df8df332a2a1b22afc02ec	c02ec	0	0	0	150	0	88	0	0	0	0	0	0	0	0	49	0	0	0	0	0	72	14	0	22	0	0	0	0	0	0	0	0	0	0	0	0	8	9	0	0	0	0	0	0	0	0	0	0
a070b01781f0643599c0b6552403242a	3242a	0	0	0	16	15	0	0	0	0	0	0	0	0	0	0	0	0	12	0	5	25	0	7	30	0	0	83	21	0	15	0	0	0	0	0	8	0	6	14	22	0	0	0	17	0	39	0	0
9dc3d12646d967b815a0e152523805d6	805d6	0	0	0	0	0	0	0	0	0	0	0	0	0	0	0	0	0	0	0	0	0	0	0	0	0	0	0	0	0	0	0	0	0	0	0	0	0	0	0	35	0	0	0	0	0	118	0	0
9d8fae64da644b919dc55a36ad2b9e24	b9e24	0	0	0	0	75	30	0	0	0	0	0	0	60	25	0	0	0	0	0	13	0	24	52	46	0	0	0	0	0	0	0	0	0	0	0	30	0	0	0	21	0	0	0	0	0	0	0	0
9d279b9eabc57fb4cb515beab6bd7b79	d7b79	0	0	0	2444	752	1479	0	48	0	0	0	0	16	0	0	0	0	0	0	503	1833	0	0	280	41	0	0	909	0	18	0	0	0	0	0	95	0	1216	1474	1533	0	0	0	654	0	206	0	0
9cdf366dad8bcb284b4262284279a022	9a022	0	0	0	0	0	0	0	0	0	0	0	0	0	0	0	0	0	0	0	0	0	0	0	0	0	0	0	0	0	0	0	0	0	0	0	0	0	0	0	0	0	0	0	0	0	0	0	0
9cafc5698cad325ce6534e320df5738e	5738e	0	0	0	13	14	0	0	0	0	0	0	0	22	0	0	0	0	0	0	19	0	0	0	0	0	0	0	0	0	0	0	0	0	0	0	0	0	0	0	126	0	0	0	0	0	0	0	0
9c15e99779628deaedc28373cf992fde	92fde	0	0	0	0	0	0	0	0	0	5	0	0	0	0	0	0	0	0	0	0	0	0	0	0	0	0	0	0	0	2	0	0	0	0	0	0	0	0	0	0	0	0	6	8	0	0	0	0
9b47bb23448e12615a0fb6431c25ec4f	5ec4f	0	0	0	0	0	0	0	0	0	0	0	0	16	0	0	0	0	0	0	0	0	0	11	0	0	0	0	0	0	0	0	0	0	0	0	0	0	0	0	10	0	0	0	0	0	0	0	0
9acec1f9dd937d5da6389b5d702b6c0e	b6c0e	0	0	0	0	0	0	0	0	0	0	0	0	0	0	0	0	0	18	0	0	0	0	0	0	0	0	0	0	0	0	0	0	0	3	0	0	0	0	0	0	0	0	0	0	0	0	0	0
9a38b72b515f3220234c9df10a361b1c	61b1c	0	0	0	0	0	0	0	0	3	14	0	0	0	0	0	0	0	0	0	0	0	0	0	0	0	0	4	0	0	3	0	0	0	0	0	0	0	0	0	0	0	0	248	0	0	0	0	0
99bf51583942f84126e6d312ddd18472	18472	0	0	0	0	0	0	0	0	0	0	0	0	161	282	0	0	0	0	0	0	0	1069	0	0	0	0	0	0	0	0	0	0	0	0	0	43	188	0	0	0	0	0	0	0	0	0	0	0
993db4df994f5a698a8a5e537b94a4c1	4a4c1	57178	0	0	0	0	0	0	0	0	0	0	0	0	0	5008	0	0	0	0	0	0	0	0	0	0	0	0	0	0	0	35087	0	1063	0	0	0	0	0	0	0	0	0	0	0	0	0	4345	0
984295a1dd21314077a52d8ab4a0e393	0e393	0	0	0	12	0	23	0	0	0	0	0	0	0	0	0	0	0	0	0	0	0	5	0	0	0	0	0	0	0	0	0	0	0	0	0	13	0	0	0	0	0	0	0	0	0	0	0	0
983f2d6a87f546bb33262259cee52f4a	52f4a	0	0	0	18	0	16	0	0	0	0	0	0	0	0	0	0	0	0	0	0	0	0	0	0	0	0	0	0	0	0	0	0	0	0	0	0	0	0	0	0	0	0	0	0	0	0	0	0
982198bf1b07bdc96cfed8a22e339a8e	39a8e	0	0	0	0	0	0	0	0	0	0	14	0	0	0	0	0	0	28	0	0	0	0	0	0	0	0	0	0	0	0	0	0	0	1843	0	0	0	0	0	0	0	0	0	0	0	0	0	0
97f5e510787d7f1cb1f5e8e33f62a1ae	2a1ae	0	0	0	0	0	0	0	0	0	0	0	0	27	0	0	0	0	0	0	14	0	0	0	0	0	0	0	0	0	0	0	0	0	0	0	74	0	0	0	0	0	0	0	0	0	0	0	0
9751013960d1d72c905e915e9fb5fbe9	5fbe9	0	0	0	57	0	0	0	0	0	0	0	0	0	13	0	0	0	0	0	0	0	0	0	0	0	0	0	0	0	0	0	0	0	0	0	0	0	0	0	0	0	0	0	0	0	0	0	0
9748cb72a808f9676347e688be5ffaf4	ffaf4	0	0	0	0	0	0	0	0	0	0	0	0	0	0	0	0	0	0	0	16	0	0	0	0	0	0	0	0	0	0	0	0	0	0	0	9	0	0	0	0	0	0	0	0	0	0	0	0
96fb732002e226869da4dd32eb08294b	8294b	0	0	3	0	0	0	0	0	0	0	0	0	0	0	0	0	0	0	2	0	0	0	0	0	34	23	0	0	0	0	0	0	0	0	2	0	0	0	0	0	0	53	0	0	0	0	0	0
96c12dc6af888714e0bbe00e45c88ba3	88ba3	3	0	0	0	0	0	0	0	0	0	0	0	0	0	0	0	0	0	0	0	0	0	20	0	0	0	0	0	0	0	0	0	0	0	0	0	0	0	0	0	0	0	0	0	0	0	0	0
96b63a43411c14ac201dc7a5ee0fca2b	fca2b	0	0	0	23	0	0	0	0	0	0	0	0	0	0	0	0	0	0	0	0	0	0	37	25	0	0	0	0	0	0	0	0	0	0	0	0	0	0	0	0	0	0	0	0	0	0	0	0
963540a44cad918f59ec09d52d37de23	7de23	0	0	0	0	71	0	0	0	0	0	0	0	48	0	0	0	0	0	0	15	0	0	0	0	0	0	0	0	0	0	0	0	0	0	0	26	0	0	0	51	0	0	0	0	0	0	0	0
960974e6f9409eacf331ae46bf1799a9	799a9	0	0	0	0	0	0	0	0	0	0	0	0	0	0	0	0	0	0	0	0	0	0	0	0	0	0	0	0	0	0	0	0	0	0	0	0	0	0	0	0	0	0	0	0	0	0	0	0
95b3d21f54140d0d7f2d8f609cbb7283	b7283	0	0	0	0	0	0	0	0	0	0	0	0	54	0	0	0	0	0	0	0	0	0	0	0	0	0	0	0	0	0	0	0	0	0	0	0	0	0	0	0	0	0	0	0	0	0	0	0
9513c2cbe7e625fba6ae095de41a5b6a	a5b6a	0	0	0	0	0	0	0	0	0	46	0	0	0	0	0	0	0	0	0	0	0	0	0	768	0	0	0	0	0	16	0	0	0	0	0	0	0	0	0	0	0	0	0	0	0	0	0	0
94c91e7c3be6aaab01a7d2c414210438	10438	0	30	0	0	0	0	0	0	0	0	0	0	0	0	0	106	0	0	0	0	0	0	0	0	0	0	0	0	0	3	0	0	0	0	0	0	0	0	0	0	0	0	0	0	0	0	0	31
9389e60d154a547b3fecc11127f9d305	9d305	0	0	0	207	42	32	0	0	0	0	0	0	20	0	0	0	0	0	0	140	15	62	0	0	0	0	0	15	0	0	0	0	0	0	0	0	0	0	0	0	0	0	0	0	0	0	0	0
91bce0f83c35c6a2be84b3b953a3830b	3830b	0	0	0	0	0	0	0	0	5	0	0	0	11	0	0	0	0	0	0	0	0	0	0	0	0	0	0	0	0	0	0	0	0	0	0	0	0	0	0	0	0	0	0	0	0	0	0	0
914a274161937b3d249c5d885d9bb958	bb958	0	0	0	0	0	19	0	0	0	0	0	0	0	24	0	0	0	0	0	0	0	0	0	0	0	0	0	0	0	0	0	0	0	0	0	57	0	0	93	0	0	0	0	0	0	0	0	0
910b80e212e8d7c4b1817a2bbd8bbf7e	bbf7e	0	0	0	0	47	0	0	0	0	0	0	0	468	0	0	0	0	0	0	603	0	0	144	0	0	0	0	0	0	0	0	0	0	0	0	86	0	16	129	0	0	0	0	0	0	0	0	0
90c29bd074c1d11043446a13db254404	54404	0	0	0	0	0	20	0	0	0	0	0	0	0	0	2798	0	0	0	0	0	0	0	0	11	0	0	0	0	22	0	0	0	0	0	0	0	0	0	0	0	0	0	0	0	0	0	55	0
906c7531b9818feb584658386b032a14	32a14	0	0	0	100	30	32	0	0	0	0	0	0	9	0	0	0	0	0	0	49	37	0	98	0	0	0	0	0	0	0	0	0	0	0	0	0	0	0	0	30	0	0	0	0	0	0	0	0
904524037764f596933707656be722d2	722d2	0	0	0	17	5	0	0	0	0	0	0	0	0	0	0	0	0	0	0	61	0	3	127	0	0	0	0	2	4	0	0	0	0	0	0	0	0	0	15	0	0	0	0	0	0	0	0	0
8fbd61dbe512b6af5efc83554bc84219	84219	0	0	0	0	0	0	0	0	0	0	0	0	0	0	0	0	0	104	187	0	0	0	0	0	0	0	0	0	0	0	0	0	0	0	0	0	0	0	0	0	0	0	0	0	0	0	0	0
8f1b1e0d515e8c4d0cdd078c2185cda9	5cda9	0	0	0	0	0	0	0	0	0	0	0	0	0	0	0	0	0	18	0	0	0	0	0	24	0	0	0	0	0	0	0	0	0	0	0	0	0	0	0	0	0	0	0	0	0	0	0	0
8dc115b1b4552c8cd9e6748a5b92c51e	2c51e	0	0	0	0	0	0	0	0	0	0	0	0	0	0	0	0	0	35	0	0	0	0	0	0	0	0	61	0	10	0	0	0	0	0	0	0	0	0	0	0	0	0	0	0	0	0	0	0
8d163de0fc1f5ea6d13e5d6f103b949a	b949a	20	0	0	0	0	0	0	0	0	0	0	0	0	0	15	0	0	0	0	0	0	0	0	0	0	0	0	0	0	0	0	0	0	0	0	0	0	2	0	0	0	0	0	0	0	0	0	0
8c594dc4f694e940bac9aa02140571b9	571b9	0	21	0	0	0	27	0	0	0	0	0	0	0	0	0	37	0	0	0	0	0	0	0	0	0	0	0	7	0	0	0	0	0	0	0	0	0	0	0	0	0	0	0	0	0	0	0	240
8c4ea65e327cfc4871ad32b68a644b82	44b82	0	0	0	0	0	0	0	0	0	0	19	0	0	0	0	0	0	7	0	0	0	0	0	0	0	0	0	0	0	0	0	0	0	0	0	0	0	0	0	0	0	0	0	0	0	0	0	0
8c459f2936188b11e8456adbc8525466	25466	0	0	0	0	0	0	0	0	0	0	0	0	0	0	0	0	0	0	0	0	0	0	0	0	0	0	0	0	0	0	0	0	0	0	0	0	0	0	0	135	0	0	0	0	0	58	0	0
8bf47b3d83b3b9c33fec8c9a1300b768	0b768	0	0	0	0	0	17	0	0	0	0	0	0	0	0	0	0	0	0	0	0	0	0	0	0	0	0	0	0	0	0	0	0	0	0	0	0	0	0	0	0	0	0	0	0	0	0	0	0
8b1148b80862c7fb70d4529fc56f8571	f8571	0	0	0	0	19	0	0	0	0	0	0	0	0	0	0	0	0	0	0	0	0	0	0	0	0	0	0	0	0	0	0	0	0	0	0	19	0	0	0	0	0	0	0	0	0	0	0	0
8a6bc346f3b92f574454af7b9a081928	81928	0	0	0	19	0	49	0	0	0	0	0	0	8	0	0	0	0	0	0	23	2	15	7	0	0	0	0	0	0	0	0	0	0	0	0	26	0	0	3	0	0	0	0	0	0	0	0	0
8a6596c4951347dff9cbc9434ec7e00b	7e00b	0	0	0	103	18	0	0	0	0	0	0	0	0	0	0	0	0	0	0	0	0	14	0	0	0	0	0	0	0	0	0	0	0	0	0	0	0	0	0	0	0	0	0	0	0	0	0	0
89e0ed9c07cf2abe8e45df9e58248f22	48f22	0	0	0	0	0	0	0	0	0	0	0	0	16	0	0	0	0	0	0	0	0	0	0	0	0	0	0	0	0	0	0	0	0	0	0	0	0	0	0	0	0	0	0	0	0	0	0	0
88690462dc806580630ec8e20174510c	4510c	32	0	0	161	10	58	0	0	0	0	0	0	0	6	30	0	0	0	0	0	17	25	0	18	0	0	0	18	0	0	0	0	0	0	0	0	0	156	0	19	0	0	0	4	0	6	147	0
87a48517715bccc4b07d995273c706c8	706c8	0	0	0	0	0	0	0	0	0	0	0	0	0	0	0	0	0	70	0	0	0	0	0	0	0	0	0	0	0	0	0	0	0	27	0	0	0	0	0	0	0	0	0	0	0	0	0	0
8722e9b23d8f09051896e8cf0eef3310	f3310	142	0	0	0	0	0	0	0	0	0	0	0	0	0	0	0	0	0	0	0	0	0	0	0	0	0	0	0	0	0	37	0	0	4	0	0	0	0	0	0	0	0	0	0	0	0	44	0
86be87710bd6586811abb36d9433ead1	3ead1	0	0	0	123	0	22	0	0	0	5	0	0	84	0	0	0	0	0	0	157	0	0	10	0	0	0	0	0	0	0	0	0	0	0	0	0	0	0	0	0	0	0	0	0	0	0	0	0
86023f3e782f722118c1f618924d7cd9	d7cd9	0	0	0	0	0	0	0	0	0	0	0	0	0	0	0	0	0	0	0	0	0	0	0	0	0	142	0	0	0	0	0	0	94	0	0	0	0	0	0	0	0	10	0	0	0	0	0	0
85fbb4f963c8987a87ddb1e54fdad56d	ad56d	5	0	0	0	0	18	0	5	0	0	0	0	10	0	0	0	0	63	3	0	4	13	4	0	42	0	0	5	0	0	0	0	0	30	0	3	0	6	3	0	0	0	2	3	0	0	0	0
8387cda2359c47fa04162d1937e293e1	293e1	0	0	0	157	28	0	0	0	3	0	0	0	0	0	0	0	0	0	0	0	0	0	0	0	0	0	0	0	0	0	16	0	0	0	0	3	0	0	0	0	0	0	0	0	0	0	0	0
836215eb965b351c1130ab4d2360cbc2	0cbc2	0	0	0	28	0	29	0	0	0	0	0	0	0	0	0	0	0	0	0	0	0	6	0	67	0	0	0	0	0	0	0	0	0	0	0	0	0	0	0	0	0	0	0	0	0	0	0	0
83382bb9e5348f3818d4aad056c7be9e	7be9e	0	0	0	0	0	0	0	0	0	0	0	0	0	0	15	0	0	0	0	0	0	0	0	0	0	0	0	0	0	0	0	0	0	0	0	0	0	0	0	0	0	0	0	0	0	0	233	0
830ff77acfce6703b09c788eafc29215	29215	0	0	0	0	0	0	0	0	0	0	0	0	2	0	0	0	0	0	0	0	0	0	0	0	0	0	0	0	0	0	0	0	0	0	0	0	0	0	0	0	0	0	0	0	0	0	0	0
82a9ddc8154d844515e10f499120cfbd	0cfbd	0	0	0	0	0	0	0	0	0	0	0	0	0	0	0	0	0	0	0	0	0	0	0	0	0	0	0	0	0	0	0	0	0	0	0	0	0	0	0	0	0	0	0	0	0	0	0	0
820309b6b432e4139f500f7c54870296	70296	0	0	0	0	0	0	0	0	0	0	0	0	0	0	0	0	0	13	0	0	0	0	0	0	0	0	0	0	0	0	0	0	0	0	0	0	0	0	0	0	0	0	182	0	0	0	0	0
81cc75cfef32cc07aea8f7afe3733563	33563	0	0	0	0	0	0	0	0	0	0	0	0	0	0	0	0	0	0	0	0	0	88	0	0	0	0	0	0	0	0	0	0	0	0	0	0	34	0	0	0	0	0	0	0	0	0	0	0
80e934945c5a99e77f531dc46833a187	3a187	0	0	0	0	0	0	0	0	0	0	0	0	9	0	0	0	0	0	0	0	0	0	0	0	0	0	0	16	0	0	0	0	0	0	0	33	0	0	0	0	0	0	0	0	0	0	0	0
809245f4de6bffb6f259414df33d408f	d408f	0	0	0	9	0	251	0	0	0	0	0	0	0	0	0	0	0	0	0	267	178	0	0	0	0	0	0	0	0	0	0	0	0	0	0	0	590	0	734	161	0	0	0	0	0	76	0	0
7fbff9a55be7cb2c5fb7af46cda6ee4d	6ee4d	0	0	0	387	0	50	0	0	0	0	0	0	0	0	0	0	0	0	0	0	83	0	0	0	0	0	0	0	0	6	0	0	0	0	0	19	0	13	0	0	0	0	0	79	0	0	0	0
7f9209744c7189da991c0b1556ce97f7	e97f7	0	0	0	0	0	0	0	0	0	0	0	107	0	0	0	0	0	0	976	0	0	0	0	0	0	50	0	0	0	0	0	0	0	50	50	0	0	0	0	0	0	0	0	0	0	0	0	0
7f74e7bc9ea21530948788d91e422610	22610	0	0	0	18	0	0	0	0	0	0	0	0	0	0	0	0	0	0	0	0	0	0	0	0	0	0	0	0	0	0	0	0	0	0	0	0	0	0	0	0	0	0	3	0	0	0	0	0
7eadffce2cad32d60066b666afaa2ab1	a2ab1	0	0	0	0	0	0	0	9	0	0	0	0	21	0	0	0	0	0	0	46	0	68	0	0	0	0	0	0	0	0	0	0	0	0	0	0	0	0	0	0	0	0	0	0	0	0	0	0
7e7e625a9586c493d813dbfdbebbd959	bd959	65	0	0	0	0	0	0	0	0	0	5	0	0	0	0	0	0	0	0	0	0	0	0	0	0	0	0	0	0	0	0	0	0	4	0	0	0	0	0	0	0	0	205	0	0	0	0	0
7e7d826c713a140ace5a678186df6e0f	f6e0f	0	0	0	37	19	36	0	0	0	0	0	0	27	0	0	0	0	0	0	56	10	0	0	27	0	0	0	34	0	0	0	0	0	0	0	0	0	0	0	0	0	0	0	0	0	0	0	0
7dbda6ff88ad3faed0eb08a6e48387f4	387f4	0	0	0	0	0	0	0	0	0	0	6	0	0	0	0	0	0	0	0	0	0	0	0	0	0	0	0	0	0	0	0	0	0	0	0	0	0	0	0	0	0	0	13	0	0	0	0	0
7cfc0c1e11df83a93e15d891990bef7a	bef7a	0	0	0	0	0	0	0	0	0	0	0	0	0	0	0	0	0	0	0	0	0	0	0	0	0	0	0	0	0	0	0	0	0	0	0	0	0	0	6	0	0	0	2	0	0	0	0	0
7b5066737580761765bd83a4e5a10d03	10d03	0	0	0	0	0	0	0	0	0	0	0	0	0	0	0	0	0	0	0	0	0	0	0	0	0	0	0	0	0	0	0	0	0	0	0	0	0	0	0	32	0	0	0	0	0	11	0	0
7ae478994ca3505e7f5a511e29a05fba	05fba	0	0	0	0	0	0	0	0	0	0	0	0	0	0	0	0	0	0	0	0	0	0	0	0	0	0	0	0	0	0	0	0	0	0	0	0	0	0	0	0	0	0	0	0	0	0	0	0
79bf3010b44ec0906de18f693d998506	98506	0	0	0	12	0	0	0	0	0	0	0	0	0	0	0	0	0	0	0	0	0	0	0	0	0	0	0	0	0	0	0	0	0	0	0	0	0	0	0	29	0	0	0	19	0	178	0	0
78ded7caab97844d45646c062eb69ee0	69ee0	37	0	0	0	0	0	0	0	0	0	0	0	0	0	0	0	0	0	0	0	0	0	0	0	0	0	0	0	0	0	40	0	0	0	0	0	0	0	0	0	0	0	0	0	0	0	0	0
77a9171603c710e935a05cc2173f8654	f8654	45	0	0	0	0	12	0	0	0	0	0	0	0	0	0	0	0	0	0	0	0	0	0	0	0	0	0	0	0	0	0	0	0	0	0	0	0	0	0	0	0	0	0	5	0	11	4	0
7600b8c471a9aaea2ffeb847b60692f1	692f1	0	0	0	0	0	0	0	0	0	0	0	0	0	0	0	0	0	0	0	0	0	0	0	0	0	0	0	0	0	0	0	0	0	0	0	0	0	0	0	0	0	0	0	0	0	0	0	0
748095b294a558a233daa049d62ac978	ac978	0	0	0	0	0	0	0	23	0	0	0	0	0	0	0	0	0	0	0	0	0	0	0	0	0	0	0	0	8	0	0	0	0	0	0	0	0	0	0	0	0	0	0	0	0	0	0	0
73176ee714daedcc36de51609a75e059	5e059	0	0	0	0	0	0	0	0	0	0	0	0	0	0	0	0	0	0	0	0	0	0	0	0	0	0	0	0	0	0	0	0	0	0	0	0	0	0	0	0	0	0	7	0	0	0	0	0
71ac633ce650ea3285fda41e27cc7e4e	c7e4e	0	0	0	22	0	47	0	0	0	0	0	0	0	5	0	0	0	0	0	0	0	0	0	21	0	0	0	7	0	3	0	0	0	0	0	0	0	0	0	0	3	0	0	0	0	0	0	0
71a9a7be2aa97c207d48f0d5355a7247	a7247	0	0	0	0	0	0	0	0	0	0	0	0	0	0	0	0	0	0	0	2	0	5	9	0	0	0	0	0	10	3	0	0	0	0	0	0	0	0	0	0	0	0	0	0	0	0	0	0
70c3698b3e91e190014b80868c0cf1a7	cf1a7	0	0	0	0	0	0	0	0	0	0	0	0	0	0	119	0	0	0	0	0	0	0	0	0	0	0	0	0	0	0	0	0	0	0	0	0	0	0	0	0	0	0	0	0	0	0	0	0
7083de87cd004277a5d1fc88bf7f0c0c	f0c0c	0	0	0	339	26	103	0	0	0	0	0	0	20	0	0	0	0	0	0	35	32	0	0	1080	0	0	0	0	0	0	0	0	0	0	0	15	0	0	27	0	0	0	0	0	0	0	0	0
707a7f406f26874eed0c9cc6adb6cb33	6cb33	0	0	0	0	0	0	0	0	0	0	0	0	0	0	0	0	0	0	0	0	0	0	0	0	0	0	0	0	0	0	0	0	0	0	0	0	0	0	0	0	0	0	0	0	0	0	0	0
7021066a81b2c3f3e6e5c891cbe0c74c	0c74c	0	0	0	18	0	0	0	0	0	0	0	0	0	0	0	0	0	0	0	0	0	0	0	0	0	0	0	0	0	0	0	0	0	0	0	0	0	7	0	0	0	0	0	0	0	0	0	0
7017904085ebec2c98fa607fdeafbdf3	fbdf3	0	0	0	0	0	0	0	0	0	0	0	0	0	0	0	0	0	0	0	0	0	0	0	0	0	0	0	0	0	0	0	0	0	0	0	0	0	0	0	0	0	0	0	0	0	0	0	0
6ea485562be7d04928256f4f8cd4f688	4f688	0	0	0	0	0	0	0	0	0	0	0	0	0	0	0	0	0	0	0	0	0	0	0	0	0	0	3	0	0	0	0	0	0	0	0	0	0	0	0	0	0	0	0	0	0	0	0	0
6e7f637b9f0f2a635073194d188d8152	d8152	0	0	0	0	0	0	0	0	0	0	0	0	0	0	314	0	0	0	0	0	0	0	0	0	0	0	0	0	0	0	0	0	0	0	0	0	0	0	0	0	0	0	0	0	0	0	72	0
6d2126b8fd6b86fd0ef05d7f1ed5ecce	5ecce	0	0	0	0	82	0	0	0	0	0	0	0	108	0	0	0	0	0	0	0	0	0	0	0	0	0	0	0	0	0	0	0	0	0	0	79	0	0	122	0	0	0	0	0	0	0	0	0
69d86ef83f2982ff2bfdbcabefd6fd00	6fd00	0	0	0	0	0	0	0	0	0	0	0	0	0	0	35	0	0	0	0	0	0	0	0	0	0	0	0	0	0	0	0	0	0	0	0	0	0	0	0	0	0	0	84	0	0	0	0	0
69487054fd3b3c73eac249dea591962e	1962e	0	0	0	0	0	0	0	0	0	0	0	0	20	0	0	0	0	0	0	53	0	0	0	0	0	0	0	0	0	0	0	0	0	0	0	0	0	0	0	0	0	0	0	0	0	0	0	0
69460f25fda5eef986e0dc2c183795fe	795fe	0	0	0	0	0	0	0	0	0	0	0	0	0	0	30	0	0	0	0	0	0	0	0	0	0	0	0	24	0	0	0	0	0	0	0	0	0	0	0	0	0	0	12	14	0	0	0	0
6910e1dddfc8a19124ab0d1635af7a71	f7a71	0	0	0	0	0	0	0	0	0	0	0	0	0	0	0	0	0	0	50	0	16	0	0	0	0	0	0	0	0	0	0	0	0	0	0	0	0	0	0	0	0	0	0	0	0	0	0	0
68c8343d44495e7ba827d49d4fac5ced	c5ced	0	0	0	5	0	7	0	0	0	0	0	0	0	0	0	0	0	0	0	9	0	0	0	0	0	0	0	0	0	16	0	0	0	0	0	6	0	0	0	0	0	0	0	13	0	0	0	0
674b333ed7867d4e2194942647d017a9	017a9	0	0	0	0	0	0	0	0	0	0	0	0	0	0	0	0	0	0	0	0	0	0	0	0	0	0	0	0	0	0	20	0	0	0	0	0	0	0	0	0	0	0	0	0	0	0	0	0
670c1c75f69bffc65c005682220dbd00	dbd00	0	0	7	209	0	0	0	0	0	0	0	0	0	0	0	0	0	0	0	0	358	226	0	267	0	0	2	195	0	0	0	0	0	0	0	0	0	0	435	10	0	0	0	0	0	0	0	0
66199b2eec8f298436f5328b4c0fbe02	fbe02	0	18	0	0	0	0	0	0	0	0	0	0	0	0	0	0	0	0	15	0	0	0	0	0	0	0	0	0	0	0	0	5	0	0	0	0	0	0	0	0	0	0	0	0	0	0	0	70
65055fbe10198ec2a67234b7e2e81941	81941	0	0	0	0	0	0	0	0	0	0	0	0	0	0	10	0	0	0	0	0	0	0	0	0	0	0	0	0	0	0	2	0	0	0	0	0	0	0	0	0	0	0	0	0	0	0	15	0
6469bf14cd6e36f3250b55d5d60eeb3e	eeb3e	0	0	0	28	36	0	0	0	0	0	0	0	13	0	0	0	0	0	0	23	0	0	23	0	0	0	0	0	0	0	0	0	0	0	0	0	0	0	7	0	0	0	0	0	0	0	0	0
63750fe2f98085c5dc414060e23a2c38	a2c38	0	0	0	0	0	0	0	0	0	0	0	0	0	0	0	0	0	0	0	0	0	0	0	0	0	0	0	0	36	0	0	0	0	0	0	0	0	0	0	3	0	0	0	0	0	0	0	0
632f870419117339af484e97f08c5860	c5860	0	0	0	0	0	0	0	0	0	0	0	0	0	0	0	0	0	0	0	0	0	0	0	12	0	0	0	0	0	0	0	0	0	0	0	0	0	0	0	563	0	0	0	56	0	386	0	0
632d28c3fda7782723bc98de2420f112	0f112	0	0	0	0	0	0	0	0	0	0	3	0	0	0	0	0	0	0	8	0	0	0	0	0	0	3	0	0	0	0	0	0	0	0	0	0	0	0	0	0	0	129	0	0	0	0	0	0
63143af5e9e4aa784f2f14a0fe54a864	4a864	0	0	0	0	0	16	0	0	0	0	0	0	0	0	0	0	0	0	0	0	0	0	0	0	0	0	0	0	0	4	0	0	0	0	0	0	0	0	0	0	0	0	0	0	0	0	0	0
62d2570b7eaa60542dfe93060e5489c1	489c1	0	0	0	0	0	0	0	0	0	0	0	0	0	0	0	0	0	0	0	0	0	0	0	0	0	0	0	0	0	0	0	0	0	0	0	0	0	0	0	0	0	0	0	58	0	0	0	0
62ca792c498825207e1fd23fc47ead8f	ead8f	0	0	0	0	0	0	0	0	0	0	0	0	0	0	0	0	0	0	0	0	0	0	0	0	0	0	0	0	0	0	0	0	0	0	0	4	0	0	9	0	0	0	0	0	0	0	0	0
62197ca4054dde41abf76824bbc42d36	42d36	0	0	0	0	0	23	0	0	0	0	0	0	0	0	0	0	0	0	0	0	0	0	0	0	0	0	0	0	0	0	0	0	0	0	0	0	0	0	0	2	0	0	0	0	0	0	0	0
61b084b01e36bfefff2bfacc193c7a7b	c7a7b	30	0	0	36	0	16	0	0	0	0	0	0	9	0	15	0	0	0	0	11	0	0	9	16	0	0	0	0	47	0	87	0	0	0	0	9	0	0	24	12	0	0	0	0	0	0	0	0
60adc986c436ba2a38b62f2f6e067ba3	67ba3	0	0	0	0	0	0	0	0	0	0	0	0	0	0	0	0	0	0	0	0	0	0	0	0	0	0	0	0	0	0	0	0	0	0	0	0	0	0	0	0	0	0	0	0	0	0	0	0
5faefb718c9d01ffba649e49ef6cd961	cd961	0	0	0	0	0	0	0	0	0	0	0	0	0	0	6	0	0	0	0	0	0	0	18	0	0	0	0	0	0	0	0	0	0	0	0	0	0	0	0	0	0	0	0	0	0	0	0	0
5ec0a4069d6cbdff20987cf13b10cffc	0cffc	249	0	0	0	0	0	0	0	0	0	0	0	0	93	918	0	0	0	0	0	0	140	0	0	0	0	0	0	0	0	0	0	0	0	0	0	40	0	0	1558	0	0	0	0	0	447	88	0
5e4baac44ccea22c39cbd254f59eebbc	eebbc	0	0	0	0	0	0	0	0	0	0	0	0	0	0	0	0	0	0	0	0	0	0	0	7	0	0	0	0	0	0	0	0	0	0	0	0	0	0	0	0	0	0	0	0	5	0	0	0
5e166d1224ba69ee8cf21bd340b104af	104af	24	0	0	0	0	0	0	0	0	0	0	0	0	0	6	0	0	0	0	0	0	0	0	0	0	0	0	19	0	0	0	0	0	0	0	0	0	11	0	0	0	0	0	0	0	0	83	0
5dbc6e3206dc48434c79562576235014	35014	0	0	0	0	90	0	0	0	0	0	0	0	0	0	0	0	0	0	0	0	0	0	70	0	0	0	0	0	0	0	0	0	0	0	0	0	0	0	0	0	0	0	0	0	0	0	0	0
5d5f609eb982494411678f82d460f969	0f969	0	0	0	0	0	0	0	0	0	0	0	0	0	0	0	0	0	0	0	0	0	0	0	0	0	0	0	0	0	0	0	0	0	0	0	0	0	0	0	0	0	0	0	0	0	0	0	0
5d238ebf9d98a40c8574c0a4678a3504	a3504	0	0	0	0	0	0	0	0	0	0	0	0	0	0	383	0	0	0	0	0	0	0	0	0	0	0	0	0	0	0	0	0	0	0	0	0	0	0	0	0	0	0	0	0	0	0	0	0
5cf2e5d57c9b5be670636ad2a1d642fc	642fc	0	0	0	0	0	0	0	0	0	0	0	0	0	0	63	0	0	0	0	0	0	0	0	0	0	0	0	0	0	0	0	0	0	0	0	0	0	0	0	0	0	0	0	0	0	0	0	0
5b9c5a8b719b7256edfeabd51c685291	85291	0	0	0	0	0	0	0	0	0	0	0	0	0	0	20	0	0	0	0	0	0	0	0	0	0	0	0	0	0	0	0	0	0	0	0	0	0	0	0	0	0	0	35	0	0	0	0	0
5b64bcf1e678a21560ec43fc416c4e94	c4e94	0	0	0	0	0	0	0	0	0	0	0	0	0	0	46	0	0	0	0	0	0	0	0	0	0	0	0	0	0	0	0	0	0	0	0	0	0	0	0	0	0	0	18	0	0	0	0	0
5b44c2ec77b0a484f4e8dacaa73bc98f	bc98f	0	0	0	0	0	0	0	0	0	0	0	0	0	0	0	0	0	0	0	0	0	0	0	0	0	0	0	0	0	0	0	0	0	0	0	10	0	0	0	25	0	0	0	0	0	0	0	0
5add3f62d40a55bfd81447f89b34406b	4406b	0	0	0	0	0	142	0	0	0	0	0	0	0	0	0	0	0	0	0	0	0	0	0	0	0	0	0	0	0	0	0	0	0	0	0	0	0	0	0	25	0	0	0	0	0	20	0	0
588e7ff883c4c51b2bd4fccdfe008fea	08fea	0	0	0	149	0	103	0	0	0	0	0	76	0	0	0	0	0	0	436	0	0	0	0	0	0	0	0	0	0	0	0	0	0	0	46	0	0	0	0	0	0	0	0	0	0	0	0	0
55c48fc529f1663ffff308ba9a44fc90	4fc90	0	0	0	7	0	0	0	0	53	32	0	0	3	0	22	0	0	0	0	3	0	0	0	0	0	0	0	0	590	0	5	0	0	0	0	15	0	0	0	0	5	0	197	0	40	0	89	0
55aabda5e52d12524d6749345b989172	89172	0	0	0	0	0	0	0	0	0	0	15	0	0	0	0	0	0	0	37	0	0	0	0	0	0	30	0	0	0	0	0	0	0	237	0	0	0	0	0	0	0	0	38	0	0	0	0	0
550c58544483e5cc0465e76edc5d5b00	d5b00	0	0	46	0	0	0	463	0	0	0	0	23	0	0	0	0	0	0	8	0	0	0	0	0	938	6	0	0	0	0	0	0	0	8	0	0	0	0	0	0	52	5027	0	0	0	0	0	0
54dc334bfa9e2e202f7a3e697a7bd9f8	bd9f8	0	0	0	0	0	0	0	0	0	0	0	6	0	0	239	0	0	24	2	2	0	0	0	0	0	0	0	0	0	0	0	0	0	14	0	0	0	0	0	0	0	0	53	0	0	0	0	0
5487cc5ee893ebc757e9e5f6775a173a	a173a	0	0	435	0	0	0	575	0	0	0	5	0	0	0	0	0	0	0	35	0	0	0	0	0	212	191	0	0	0	0	0	0	0	96	0	0	0	0	0	0	0	63	0	0	0	0	0	0
53ab245ed5b2f71a442a92d9075f93cd	f93cd	0	0	0	0	203	0	0	0	0	0	0	0	0	0	0	0	0	0	0	0	0	0	0	0	0	0	0	0	0	0	0	0	0	0	0	0	0	0	0	0	0	0	25	0	0	0	0	0
534f4095a70abeff24f3bb12a00b44c1	b44c1	0	0	0	0	0	0	0	0	13	0	0	0	0	0	0	0	0	0	0	0	0	0	0	0	0	0	4	0	33	9	0	0	0	0	0	0	0	0	0	0	0	0	0	0	3	0	0	0
53424a2b94cd0d70c694080dbe632d31	32d31	0	0	0	0	0	53	0	0	0	0	0	0	0	0	0	0	0	0	0	0	0	0	0	0	0	0	0	0	0	0	0	0	0	0	0	11	0	0	0	0	0	0	0	0	0	0	0	0
5292ee5e246763b919168a9da795b23a	5b23a	1901	0	0	0	0	0	0	0	8	0	0	0	0	0	0	0	0	0	0	0	0	0	0	0	0	0	0	0	0	0	193	0	0	0	0	0	0	0	0	0	0	0	0	0	0	0	0	0
5282ce4b767cb49fbe066278f51086b5	086b5	0	0	0	0	0	0	0	0	0	0	0	0	0	0	0	0	0	0	0	0	41	0	0	0	0	0	0	36	0	0	0	0	0	0	0	0	0	0	0	0	0	0	0	0	0	0	0	0
518b52ed7a9afab8b5be5766b234933b	4933b	0	0	0	0	0	0	0	0	0	0	0	0	0	30	0	0	0	0	0	0	0	62	0	0	0	0	0	0	0	0	0	0	0	0	0	0	17	0	0	0	0	0	0	0	0	0	0	0
50eb339ac721b926540a3433c6a11038	11038	0	0	0	0	0	0	0	0	0	0	0	0	0	0	0	0	0	0	0	0	0	0	8	0	0	0	0	0	0	0	0	0	0	0	0	0	0	0	0	0	0	0	0	0	0	0	0	0
5082591dd5b9fe60c26cafe14f19b6f9	9b6f9	0	0	0	0	0	1692	0	271	0	145	0	0	0	0	0	0	0	0	0	448	0	0	0	0	0	0	0	0	0	579	0	0	0	0	0	93	0	0	0	0	0	0	0	4	0	0	0	0
506e417e3d23d8757d9a57f9e66a2aad	a2aad	0	0	0	0	0	0	0	0	0	0	0	0	0	0	0	0	0	0	0	0	0	0	22	0	0	0	0	0	0	0	0	0	0	0	0	0	0	0	0	0	0	0	0	0	0	0	0	0
506e03ea3cd1dc0817f1521e2aacc19e	cc19e	0	0	0	619	34	35	0	0	0	0	0	0	0	0	0	0	0	0	0	97	340	0	0	0	0	0	0	47	4	0	0	0	0	0	0	0	0	68	0	0	0	0	0	0	18	0	0	0
506a5b27323b87a8b9164823a465f5ab	5f5ab	0	0	0	0	0	0	0	0	0	0	0	0	0	0	0	0	0	0	0	0	0	0	0	0	0	0	0	0	0	0	0	0	0	0	0	0	0	0	0	20	0	0	0	0	0	80	0	0
4fd12b871f44df9fc422d5004daee373	ee373	0	30	0	0	0	0	0	0	0	0	0	0	0	0	0	21	0	0	0	0	0	0	13	12	0	0	0	0	0	0	0	0	0	0	0	0	0	0	0	0	0	0	0	0	0	0	0	0
4f02be7875720788445deea1a5583669	83669	0	0	0	0	0	0	0	0	0	0	0	0	0	0	85	0	0	0	0	0	0	0	0	0	0	0	0	0	0	0	0	0	0	0	0	0	0	0	0	0	0	0	11	0	0	0	0	0
4e296629f8bd9a4c30b3a8aab7271a98	71a98	0	0	0	0	0	0	0	0	0	0	0	0	0	0	0	0	0	5	0	0	0	0	0	0	0	0	0	0	0	0	0	0	0	131	0	0	0	0	0	0	0	0	0	0	0	0	0	0
4d0e012401be4021ae4b815273011bec	11bec	0	0	0	51	19	19	0	0	0	0	0	0	27	0	0	0	0	0	0	0	8	0	0	50	0	0	0	0	0	0	0	0	0	0	0	0	0	0	0	0	0	0	0	0	0	0	0	0
4cddb0a966c4bae93ebc3da0af632417	32417	0	0	0	0	0	15	0	0	0	0	0	0	48	0	0	0	0	334	247	0	0	0	0	0	0	0	0	95	0	0	0	0	0	0	0	18	0	0	21	0	0	0	0	0	0	0	0	0
4cb6668e20066b56695025ff17bbad9b	bad9b	0	0	0	29	0	0	0	0	0	0	0	0	0	0	0	0	0	0	0	80	0	0	0	0	0	0	0	0	0	0	0	0	0	0	0	0	0	0	131	0	0	0	0	0	0	0	0	0
4c6734053abff24dc84cebf880368fb8	68fb8	0	0	0	783	73	451	0	0	0	0	0	0	28	29	14	0	0	87	0	94	125	38	448	353	0	0	0	55	7	0	0	0	0	82	0	81	26	2	61	67	0	0	0	0	0	0	0	0
4bde07fcb31415fcb5b2e1d6ca8a4852	a4852	0	0	0	0	0	0	0	0	0	0	0	0	0	0	0	0	0	0	0	0	0	0	0	0	0	0	0	0	0	0	0	0	0	0	0	0	0	0	0	7	0	0	0	0	0	0	0	0
4bb4b64e8a673fce6300ebb2c738ff77	8ff77	0	28	0	0	0	0	0	0	0	0	0	0	0	0	0	0	0	0	0	0	0	0	0	0	0	0	0	0	0	0	0	0	0	0	0	0	0	0	0	0	0	0	0	0	0	0	0	7
4b3f3866e88d8515022f251a82aa4c37	a4c37	0	0	0	0	0	0	0	0	0	0	0	0	0	0	0	0	0	0	0	0	0	0	0	0	0	0	0	0	0	0	0	0	0	0	0	0	0	0	0	0	0	0	392	0	0	0	0	0
4b030419176562df0dfdd3ff3d020709	20709	0	0	0	0	0	0	0	0	0	0	0	0	0	0	0	0	0	0	0	0	0	0	0	0	0	0	0	0	0	0	0	0	0	0	0	0	0	0	0	0	0	0	0	0	0	0	0	0
4aa5aea2e201856a4ec908059f762f84	62f84	0	0	0	37	0	0	0	0	0	0	0	0	0	0	0	0	0	0	0	0	0	0	0	0	0	0	9	0	60	0	0	0	0	0	0	0	0	0	0	0	0	0	0	9	31	0	0	0
4a3bb8f39994b2f9e8ac669e9a435ab0	35ab0	0	0	0	0	0	0	0	0	0	0	0	0	0	0	0	0	0	0	0	0	0	0	0	0	0	0	0	0	0	0	0	0	0	0	0	4	0	0	0	9	0	0	0	0	0	7	0	0
482fd30e45f02285ee013020ae654ee9	54ee9	0	0	0	0	0	0	0	0	0	0	0	0	7	0	0	0	0	0	0	0	0	0	0	0	0	0	0	0	0	0	0	0	0	0	0	0	0	0	0	0	0	0	0	0	0	0	0	0
47a16a0351ff43bbac34766f9e7e4664	e4664	0	0	0	0	0	0	0	0	0	0	0	0	0	0	0	0	0	0	0	0	0	0	0	0	0	0	0	0	0	0	0	0	0	0	0	0	0	2	0	0	0	0	0	0	0	0	0	0
470f71d3972de28a9793841e32289c86	89c86	0	0	0	0	9	35	0	0	0	0	0	0	0	0	0	0	0	0	0	0	0	0	30	63	0	0	0	0	0	0	0	0	0	0	0	0	0	0	0	0	0	0	0	0	0	0	0	0
46c07e4f3c64a11a90c7a3fd181ce241	ce241	0	0	0	0	0	0	0	0	0	0	0	0	0	0	0	0	0	0	0	10	0	19	11	0	0	0	0	0	0	0	0	0	0	32	0	0	95	0	0	0	0	0	0	0	0	0	0	0
46593df36cc8e8e67dfe0369718b24dd	b24dd	0	0	0	11	0	0	0	0	0	0	0	0	0	0	0	0	0	26	0	12	0	11	0	0	0	0	8	0	0	0	0	0	0	4	0	0	2	5	0	0	0	0	0	0	0	0	0	0
450a36386c5ca271f5f7fa0d7eaf6f00	f6f00	0	0	0	0	0	0	0	0	0	0	0	0	14	0	0	0	0	0	0	0	0	0	0	0	0	0	0	0	0	0	0	0	0	0	0	0	0	0	0	0	0	0	0	0	0	0	24	0
448a42c81aa648c33422c19551b9b87b	9b87b	0	0	0	0	0	0	0	0	0	0	0	0	0	0	0	0	0	0	0	0	474	0	765	0	0	0	0	0	0	0	0	0	0	0	0	0	0	0	0	389	0	0	0	0	0	101	0	0
44630697e0b5de3c410174a703564c58	64c58	0	0	0	0	22	26	0	0	0	0	0	0	0	0	2	0	0	0	0	0	0	0	0	4	0	0	0	0	0	9	0	0	0	0	0	0	0	0	0	51	0	0	0	0	0	109	0	0
445a938dede26d17f141d358a41790a5	790a5	0	0	0	178	13	0	0	0	0	0	0	0	0	0	0	0	0	0	0	0	0	0	0	0	0	0	0	0	0	0	0	0	0	0	0	0	0	14	10	0	0	0	0	0	0	0	9	0
4422fe58036aaadfed6d950a92d55156	55156	0	0	0	59	10	27	0	0	0	0	0	0	0	0	0	0	0	0	0	0	0	0	0	0	0	0	0	17	9	74	0	0	0	0	0	0	0	0	0	0	0	0	0	0	0	0	0	0
44200e168b7925ebc9a14a656e10bf27	0bf27	385	0	0	814	87	381	0	18	0	0	0	0	38	0	224	0	0	0	0	477	427	0	0	997	0	0	0	255	0	48	200	0	0	0	0	315	0	0	0	610	0	0	0	4	0	21	9	0
434271519a2faf13a8670fa241bf1ba4	f1ba4	0	0	0	0	0	0	0	0	0	0	0	0	0	0	0	0	0	0	0	0	0	0	0	12	0	0	0	0	0	0	0	0	0	0	0	0	0	0	10	0	0	0	0	0	0	0	0	0
4260850ed523fca90f90531206092cab	92cab	0	0	0	0	0	4	0	0	0	0	0	0	7	0	0	0	0	0	0	10	0	0	0	0	0	0	0	0	0	0	0	0	0	0	0	6	0	3	0	0	0	0	0	0	0	0	0	0
4214085eac56ff38566f3776b372a7d1	2a7d1	0	0	0	21	0	0	0	4	0	0	0	0	0	3	0	0	0	0	0	47	159	11	103	16	0	0	0	81	0	0	0	0	0	0	0	6	0	15	265	0	0	0	0	4	0	0	0	0
41e2c477feac583ef6e1ed9df4977b3e	77b3e	16	0	0	0	0	0	0	0	0	0	0	0	0	0	0	0	0	0	0	0	0	0	0	0	0	0	0	0	0	0	29	0	0	0	0	0	0	0	0	0	0	0	6	0	0	0	0	0
4196059f94ddee20557a8d30449310ce	310ce	0	0	0	0	0	0	0	0	0	0	0	0	0	0	78	0	0	0	0	0	0	0	0	0	0	0	0	0	0	0	0	0	0	0	0	0	0	0	0	0	0	0	0	0	0	0	40	0
4182fd6d092d9258de60582bea98e117	8e117	0	0	0	0	0	0	0	0	0	0	0	0	0	0	0	0	0	0	0	0	0	0	0	0	0	0	0	0	0	0	0	0	0	0	0	0	0	0	0	3	0	0	0	0	0	43	0	0
4063cd35874fa195c2d86ad508eae398	ae398	0	0	0	0	0	237	0	170	0	2	0	0	0	0	0	0	414	0	0	251	0	0	0	0	0	0	0	0	0	0	0	0	0	0	0	0	0	0	339	49	0	0	0	0	0	109	0	0
3ff7fadfbeb7e4a50188ae08d63f93ff	f93ff	0	0	0	0	182	450	0	0	0	0	0	0	0	0	0	0	0	0	0	0	0	0	0	0	0	0	0	0	0	0	0	0	0	0	0	0	0	0	0	0	0	0	0	0	0	0	0	0
3ed158edb4d3cb56e9694de3e3b21253	21253	60	0	0	0	0	0	0	0	0	0	0	0	0	0	8	0	0	0	0	0	0	0	0	0	0	0	0	0	0	0	0	0	0	0	0	0	0	0	0	0	0	0	7	0	5	0	0	0
3e6c6485f7b3d69ab50ef29fca8bd344	bd344	0	0	0	125	0	0	0	0	0	0	0	0	11	0	0	0	0	0	0	0	0	0	0	0	0	0	0	0	0	0	0	0	0	0	0	11	0	0	0	85	0	0	0	0	0	29	0	0
3e590843eee0d47b3ba4f43bb7280ce6	80ce6	0	0	0	0	437	0	0	0	0	0	0	0	0	0	37	0	0	0	0	0	0	0	0	0	0	0	0	0	0	0	0	0	0	0	0	0	0	0	0	0	0	0	40	0	0	0	14	0
3e4fde47a6436233c03f49fa031e6e5f	e6e5f	0	0	0	0	0	0	0	0	4	0	0	0	0	0	0	0	0	0	0	0	0	0	0	0	0	0	0	0	0	0	0	0	0	0	0	0	0	0	0	35	0	0	0	0	0	95	0	0
3e3637f299c9ddb5224f9c2794e5c316	5c316	0	0	0	0	0	0	0	0	0	0	0	0	0	0	0	0	0	0	0	0	0	0	0	0	0	0	0	0	0	0	0	0	0	0	0	0	0	19	0	0	0	0	0	0	0	0	0	0
3d98f26ba70cbe4b2f8e77112b5aa5af	aa5af	0	0	0	0	0	42	0	0	0	0	0	0	0	0	0	0	0	0	0	0	0	0	0	0	0	0	0	0	0	0	0	0	0	0	0	0	0	28	15	0	0	0	0	0	0	0	0	0
3b8bad26fb59f0b826f093a0251e03e5	e03e5	0	0	0	622	167	208	0	0	0	0	0	0	257	0	0	0	0	0	0	67	50	0	290	741	0	0	12	113	0	23	0	0	0	0	0	17	0	0	33	45	0	0	0	0	0	0	0	0
3b1b933e3ce7bb91e9df550ddbf69641	69641	0	0	0	0	0	0	0	0	0	0	0	0	0	0	0	0	0	0	0	0	0	0	0	0	0	0	0	0	0	0	0	49	0	0	0	0	0	0	0	0	0	0	0	0	0	0	0	0
3ab620ff19ae0766060a2d5a6e4caea4	caea4	60	2892	0	0	0	0	0	0	0	0	0	0	0	0	0	678	0	0	0	0	0	0	0	16	0	0	0	0	0	6	0	65	0	0	0	0	0	0	0	34	0	0	0	0	0	0	0	322
3a13a4204d7bb7f2d97e7c25e7b13c5e	13c5e	0	0	0	0	0	11	0	0	0	0	0	0	0	0	0	0	0	0	0	0	0	0	0	0	0	0	0	0	0	0	0	0	0	0	0	0	0	0	0	0	0	0	0	4	0	0	0	0
39d50055e32b014fccd225df722a983a	a983a	0	0	0	0	0	110	0	0	0	0	0	0	12	0	0	0	0	0	0	43	0	0	0	0	0	0	0	0	0	0	0	0	0	0	0	104	0	0	0	18	0	0	0	14	0	0	0	0
396beb57f3ae19891ae9d56da5650c8c	50c8c	0	0	0	0	0	0	0	0	0	0	0	0	0	0	0	0	0	0	0	0	0	0	0	0	0	0	0	0	0	0	0	0	0	0	0	0	0	0	0	6	0	0	0	0	0	17	0	0
3954cf4c2ea710fa9ae7f41ead677663	77663	0	0	0	0	0	0	0	0	0	0	0	0	0	0	0	0	0	0	0	0	0	0	0	0	0	0	0	0	0	0	0	0	0	0	0	0	0	0	0	0	0	0	0	16	0	0	0	0
38051d4fd01755f3868bd8137ebe145a	e145a	0	0	0	0	0	0	0	0	0	0	0	0	0	0	0	0	0	0	0	0	0	0	0	0	0	0	0	0	0	0	0	0	0	0	0	0	0	0	0	0	0	0	31	0	0	0	0	0
37c4bb93000b60e334c5a65c6b9e88c7	e88c7	0	0	0	0	0	0	0	0	0	0	0	0	0	0	0	0	0	0	0	56	0	0	0	27	0	0	0	0	0	12	0	0	0	0	0	0	0	0	0	58	0	0	0	0	0	0	0	0
3605ec34bb81035e3b52f291f9bd51d1	d51d1	0	0	0	0	0	0	0	0	0	0	0	0	0	0	0	0	0	0	0	0	152	0	38	0	0	0	0	0	0	0	0	0	0	0	0	0	0	0	0	0	0	0	0	0	0	0	0	0
34ca1cd83f9ba02e3e6750903d49ff03	9ff03	0	0	0	24	101	0	0	2	0	0	0	0	8	0	0	0	0	0	0	28	0	0	24	7	0	0	0	0	0	0	0	0	0	0	0	4	0	0	32	5	0	0	0	0	0	0	0	0
349df780d796a669cb2a86b7ebe0d8a9	0d8a9	0	0	0	0	0	0	0	0	0	0	0	0	0	0	0	0	0	0	0	0	0	0	0	0	0	0	0	0	0	0	0	0	0	26	0	0	215	0	0	0	0	0	0	0	0	0	0	0
3437a8f907b75171637949329d74ac68	4ac68	0	0	0	0	0	0	0	4	0	0	0	0	0	0	0	0	0	0	0	0	9	0	0	0	0	0	0	0	0	5	0	0	0	0	0	0	0	0	0	0	0	0	0	4	0	0	0	0
335c0226cc1230061a03a8691c613121	13121	0	0	0	0	0	0	0	148	0	0	0	0	0	0	0	0	0	0	0	0	0	0	0	0	0	0	0	0	0	0	46	0	0	0	0	0	0	0	0	0	0	0	0	0	0	0	0	0
332c5a25baed8c2a7cffa83139fa8049	a8049	0	0	0	0	0	0	0	0	0	0	0	0	0	0	0	0	0	0	0	0	0	0	0	0	0	0	0	0	0	0	0	0	0	0	0	0	0	0	0	655	0	0	0	0	0	1087	0	0
31e0a53eae450d25c73857a6d27a1acf	a1acf	0	11	0	0	0	5	0	0	0	0	0	0	0	0	0	16	0	0	0	0	0	0	0	0	0	0	0	17	0	0	0	8	0	0	0	0	0	0	0	0	0	0	0	4	0	6	0	9
315a96e7d9bb3d77c446b01a4ea26403	26403	0	0	0	0	0	347	0	192	0	0	0	0	193	0	0	0	0	0	0	0	0	0	132	447	0	0	0	0	0	0	0	0	0	0	0	82	0	0	0	4	0	0	0	0	0	0	0	0
310a5c9678951e27475d908cb2b7454b	7454b	0	49	0	137	37	0	0	0	0	0	4	0	0	12	0	230	0	6	0	0	0	0	0	0	0	0	0	0	0	0	0	0	0	0	0	0	0	0	0	0	0	0	0	0	0	0	0	99
30fad15bc0669dc1b13d4a403d5f3693	f3693	0	0	0	0	0	0	0	5	0	0	0	0	4	0	0	0	0	0	0	0	0	0	0	0	0	0	0	0	0	0	0	0	0	0	0	0	0	0	0	0	0	0	0	0	0	0	0	0
30bbe5f7b6525bd1e9c6068feb52337a	2337a	0	0	0	0	0	0	0	0	0	0	0	0	0	0	0	0	0	0	0	99	0	0	21	0	0	0	0	0	0	0	0	0	0	0	0	0	0	0	0	0	0	0	0	0	0	0	0	0
2ec2d305206a75919d0e8c6226c6ec68	6ec68	0	0	0	0	0	0	0	0	0	0	0	0	0	0	0	0	0	0	0	0	0	0	0	0	0	0	0	0	0	0	0	0	0	0	0	0	0	0	0	0	0	0	0	0	0	0	0	0
2db2f10ba0d1b7355ac3c8dec03c59b6	c59b6	0	0	0	0	0	0	0	0	0	0	0	0	0	0	0	0	0	0	0	0	0	0	0	0	0	0	0	0	0	0	0	0	0	0	0	0	0	0	0	0	0	0	79	0	0	0	0	0
2cd626373341bc7d20691101d72f5043	f5043	0	0	0	0	2	0	0	0	0	4	0	0	0	0	0	0	0	0	0	10	106	15	0	0	0	0	0	20	203	29	0	0	0	9	0	0	14	9	0	11	0	0	0	23	0	17	0	5
2c8e302e12a95456aadb2ca9d92516eb	516eb	0	0	0	0	0	0	0	0	0	0	0	0	0	0	0	0	0	0	0	0	0	0	0	0	0	0	0	0	0	0	0	0	0	0	0	0	0	0	0	0	0	0	0	0	0	0	0	0
2ae8d3c4559ee502bb219405671f4036	f4036	0	0	0	0	0	0	0	0	0	0	0	0	0	0	0	0	0	0	0	0	0	0	0	0	0	0	0	0	0	0	0	0	0	0	0	26	0	0	0	0	0	0	0	0	0	0	0	0
2a8d60131ea597fc19860eb4a9e9eb78	9eb78	0	0	0	0	0	0	0	0	0	0	0	0	4	0	0	0	0	0	0	0	0	0	0	0	0	0	0	0	0	0	0	0	0	0	0	0	0	0	0	0	0	0	0	30	0	0	0	0
2a202e35f553433bd5db477c438a724c	a724c	0	0	13	0	0	0	17	0	0	0	0	0	0	0	0	0	0	0	0	0	0	0	0	0	0	0	0	0	0	0	0	0	0	0	0	0	0	0	0	0	0	0	0	0	0	0	0	0
2a1c1c0ba95eed4be41693e7ad71b6e3	1b6e3	0	0	0	0	0	0	0	0	0	0	0	0	11	0	0	0	0	0	0	0	0	0	17	0	0	0	0	0	0	0	0	0	0	0	0	4	0	0	8	0	0	0	0	0	0	0	0	0
284e5ce9b60cf3f483f0c92956c2b934	2b934	0	0	0	153	27	135	0	0	0	0	0	0	18	11	0	0	0	0	0	64	0	0	0	64	0	0	0	5	0	0	0	0	0	0	0	13	0	0	0	18	0	0	0	0	0	0	0	0
27a20d672909efe8653b31be32808cb2	08cb2	0	194	0	0	0	0	0	0	0	0	0	0	0	0	0	271	0	0	0	0	0	12	0	0	0	0	0	0	0	0	0	162	0	0	0	5	0	0	0	0	0	0	0	0	0	0	0	113
26edd62aca759df16adef6593a996091	96091	0	0	0	0	0	0	0	0	0	0	0	0	0	0	0	0	0	0	0	0	0	0	13	0	0	0	0	0	0	0	0	0	0	0	0	0	0	0	0	0	0	0	0	0	0	0	0	0
2593b03c7f1271d3bf3556b2110ffc7e	ffc7e	0	0	0	0	0	0	0	0	0	0	0	0	0	0	0	0	0	20	0	0	0	0	0	0	0	0	0	0	0	0	0	0	0	0	0	0	0	0	0	0	0	0	0	0	0	0	28	0
259399a4f71bec6d7b6a9ac18470f194	0f194	0	0	0	0	0	12	0	0	0	0	0	0	0	0	0	0	0	0	0	0	0	0	0	0	0	0	0	0	0	0	0	0	0	0	0	0	0	0	0	0	0	0	0	0	0	0	12	0
244cdae0b2912e9b78326ee8e0404271	04271	0	0	0	0	24	0	0	45	0	0	0	0	0	0	0	0	0	0	0	7	0	0	0	0	0	0	0	0	0	0	0	0	0	0	0	0	0	0	0	0	0	0	0	0	0	0	0	0
22435d265fb4fc8bb4bbd4457c30a310	0a310	0	0	0	0	0	0	0	0	0	0	0	0	0	0	0	0	0	0	0	0	0	0	0	0	0	0	0	0	0	0	0	0	0	0	0	0	0	0	0	0	0	0	0	0	0	0	0	0
21f2b032460c1507f2857980bbdc9e28	c9e28	0	0	0	0	0	0	0	0	0	0	0	0	0	0	0	0	0	0	0	0	0	0	0	0	0	0	0	0	0	0	0	0	0	0	0	0	0	0	0	292	0	0	0	0	0	63	0	0
211804a4d27f784b3d9fd4ce00b50183	50183	0	0	0	0	0	0	0	0	0	0	0	0	0	0	0	0	0	0	0	0	0	0	0	0	0	0	0	0	0	0	0	0	0	0	0	0	0	0	0	0	0	0	0	127	0	0	0	0
21077a0e82c2f664dd4f7494ea2a7b55	a7b55	0	0	0	0	0	0	0	0	0	0	0	0	0	0	0	0	0	0	115	0	0	0	0	0	0	0	0	0	0	0	0	0	0	0	0	0	0	0	0	0	0	0	0	0	0	0	0	0
1fc7aec06c06b2b01923cd288c920ab6	20ab6	0	0	0	0	0	0	0	0	0	3	0	0	0	0	0	43	0	0	0	0	26	0	0	0	0	0	0	20	0	5	0	0	6	0	0	0	0	5	0	10	0	0	0	6	0	0	0	0
1e4abbf5d218da2cc65cdbb598508541	08541	0	0	0	0	0	0	0	0	0	0	0	0	7	0	0	0	0	0	0	114	0	0	0	0	0	0	0	0	0	0	0	0	0	0	0	0	0	0	0	0	0	0	0	0	0	0	0	0
1d36a000ccd40f7f1dbd97b15687a4bc	7a4bc	0	0	0	0	0	0	0	0	0	0	0	0	0	0	0	0	0	0	0	0	0	0	0	0	0	0	0	0	0	0	0	0	0	0	0	0	5	0	0	0	0	0	0	0	0	0	0	0
1bed378c45e62638764f3758efd5f845	5f845	0	0	0	0	0	0	0	0	0	0	0	0	0	0	0	0	0	0	0	0	0	0	0	0	0	0	0	0	0	0	0	0	0	0	0	0	0	0	0	0	0	0	0	0	0	0	0	0
1b33cf3e1f19d3da59e5fd8463b6766e	6766e	9	0	0	0	0	0	0	0	0	0	0	0	0	0	99	0	0	0	0	0	0	0	0	0	0	0	0	0	0	0	0	0	0	0	0	0	0	0	0	0	0	0	0	0	0	0	0	0
1b2bd0817af6b810fb5b90c187fc734d	c734d	0	0	0	0	0	0	0	0	0	0	0	0	0	0	0	0	0	0	0	100	0	0	0	0	0	0	0	0	0	0	0	0	0	0	0	0	0	0	0	0	0	0	0	0	0	13	0	0
1affd3174c13725b51cd09426ee1381b	1381b	0	0	0	0	0	0	0	0	0	0	0	0	0	0	0	0	0	0	0	0	0	0	77	0	0	0	0	0	0	0	0	0	0	0	0	0	0	0	0	0	0	0	0	0	0	0	0	0
1a4a6d8f500216ed0468385994427f54	27f54	0	0	0	0	16	0	0	0	0	0	0	0	0	0	0	0	0	0	0	8	0	0	0	0	0	0	0	0	0	0	0	0	0	0	0	0	0	0	4	0	0	0	0	0	0	0	0	0
1a0b7b19a3168a6d8ac56b7fe9de08ad	e08ad	0	0	0	0	0	0	0	0	0	0	0	0	0	10	0	0	0	0	0	0	0	0	0	0	0	0	0	0	0	0	0	0	0	0	0	0	0	0	0	0	0	0	0	0	0	0	0	0
18c03baecb140af84c8b2fdd892a84cd	a84cd	0	0	0	0	0	0	0	0	0	0	0	0	0	0	0	0	0	0	0	0	0	0	0	0	0	0	0	0	0	0	0	0	0	0	0	0	0	0	0	0	0	0	0	0	0	0	0	0
17593aabd4ea9e4e1917e3c94b271814	71814	83	0	0	0	0	0	0	0	0	0	0	0	0	0	13	0	0	0	0	0	0	0	0	0	0	0	0	0	0	0	0	0	0	0	0	0	0	0	0	0	0	0	0	0	0	0	0	0
16b2f70a51a56708ef74f4ca4ba66960	66960	0	0	0	0	0	0	0	0	0	0	0	0	0	0	0	0	0	0	0	0	0	0	0	0	0	0	0	0	13	0	0	0	0	0	0	0	0	0	0	5	0	0	0	0	0	22	0	0
1599754df9c2552fa46a99f58a7de54e	de54e	0	0	0	0	5	0	0	0	0	0	0	0	6	0	0	0	0	0	0	0	0	0	20	0	0	0	0	0	19	0	0	0	0	0	0	7	0	0	0	0	0	0	3	0	0	0	2628	0
158a28cf25564a5dca4b98e346edad1e	dad1e	0	0	0	0	0	0	0	26	0	0	0	0	0	0	0	0	0	0	0	0	0	0	0	0	0	0	0	0	0	0	0	0	0	0	0	0	0	0	0	0	0	0	0	0	0	0	0	0
14cc18005827c2b8897bafeed50c4e1c	c4e1c	0	0	0	49	0	0	0	0	0	0	0	0	0	0	0	0	0	0	0	0	0	8	0	0	0	0	0	0	0	0	0	0	0	0	0	0	0	0	0	0	0	0	0	0	0	0	0	0
14555d4582a7fb5cf58b9a016479347f	9347f	0	0	0	0	0	0	0	0	0	0	0	0	0	0	0	0	0	0	0	0	0	0	0	0	0	0	0	0	0	0	0	0	0	0	0	0	0	0	0	148	0	0	0	76	0	190	0	0
1441b1ab967b93063fcea43e31674bcf	74bcf	0	0	0	17	0	0	0	0	0	0	0	0	0	0	0	0	0	0	0	0	0	0	0	0	0	0	0	0	0	0	0	0	0	0	0	0	0	0	0	0	0	0	0	0	0	0	0	0
140bcd43b9df9e91704aba3a09c8924e	8924e	0	0	0	0	157	370	0	0	0	0	0	0	0	0	0	0	0	0	0	268	0	0	0	0	0	0	0	0	0	0	0	0	0	0	0	0	0	0	0	0	0	0	8	0	0	0	0	0
1403d69839d0a0fcefd16ec37db4d0ab	4d0ab	0	0	0	6	0	0	0	0	0	0	0	0	0	0	0	0	0	0	0	0	4	0	0	2	0	0	0	0	0	0	0	0	0	0	0	0	0	0	0	24	0	0	0	0	0	21	0	0
124e55189d1c0315fe8614259a8212fd	212fd	0	0	0	0	0	0	0	0	0	0	0	0	0	0	0	0	0	0	0	0	0	0	0	0	0	0	0	0	0	0	0	0	0	0	0	0	0	0	21	0	0	0	0	0	2	0	0	0
11fcc57aae9dac17d6f4d7588ce6c872	6c872	0	0	0	0	0	0	0	0	0	0	0	0	0	0	11	0	0	0	0	0	0	0	0	0	0	0	0	0	7	0	0	0	0	3	0	3	0	0	0	0	0	0	0	0	2	0	0	0
11a6b9dd40f2bc08d0782d336b52b4ed	2b4ed	0	0	0	0	0	0	0	0	0	0	0	0	0	0	0	0	0	0	0	0	0	0	0	0	0	0	0	0	0	0	0	0	0	0	0	0	0	5	0	0	0	0	0	0	0	0	0	0
100edebc8ee7931c2095e90d10f64b85	64b85	0	0	0	0	0	0	0	0	0	0	0	0	0	0	12	0	0	0	0	0	0	0	0	0	0	0	0	0	0	0	59	0	0	0	0	0	0	0	0	0	0	0	0	0	0	0	17	0
0f25883764e702445df08a024de36ad7	36ad7	0	0	0	0	0	0	0	0	0	0	87	0	0	0	0	0	0	0	0	0	0	0	0	1812	0	0	0	0	0	0	0	0	0	0	0	0	0	0	0	0	0	0	0	0	0	0	0	0
0d13af7adeb5ea520cea91e52773a5ea	3a5ea	0	0	0	0	0	0	0	0	0	0	0	0	0	0	0	0	0	0	0	0	0	0	30	0	0	0	0	0	0	0	0	0	0	0	0	0	0	0	0	0	0	0	0	0	0	0	0	0
0b60c3468174e3c78ca6d8fd75051a60	51a60	9	0	0	0	152	0	0	0	0	0	3	0	0	0	0	0	0	0	0	0	0	0	0	0	0	0	0	0	0	0	0	0	0	35	0	0	0	0	0	0	0	0	44	0	0	0	0	0
0b3fcb6a23320152006505a492c3bfb9	3bfb9	0	0	0	0	0	0	0	0	0	0	0	218	0	0	0	0	0	0	197	0	0	0	0	0	0	3	0	0	0	0	0	0	0	14	118	0	0	0	0	0	0	0	0	0	0	0	0	0
0b210e6dfcf68aef25d6245323bf80bf	f80bf	0	0	0	7	4	0	0	15	0	0	0	0	4	0	0	0	0	0	0	0	0	0	0	0	0	0	0	0	0	0	0	0	0	0	0	0	0	0	0	0	0	0	0	0	0	0	0	0
0a31f4277a35767af0e58364b0b9840e	9840e	61	0	0	0	0	0	0	0	0	0	0	0	0	0	91	0	0	68	2	0	0	0	0	0	0	0	0	0	0	0	0	0	0	20	0	0	0	0	0	0	0	0	63	0	0	0	0	0
0a11cb0fa4257ebd4de32cac5797eb3e	7eb3e	0	0	0	0	0	0	0	0	0	0	0	0	0	0	0	0	0	0	0	0	0	0	0	5	0	0	0	0	0	0	0	0	0	0	0	0	0	0	0	0	0	0	0	0	0	0	0	0
0a06b4f4c13a1d5224969e6d42bd8897	d8897	0	0	0	0	0	0	0	0	0	0	0	0	0	0	0	0	0	0	0	0	0	0	0	0	0	0	0	0	0	0	0	0	0	0	0	419	0	0	0	0	0	0	0	0	0	0	0	0
0989356fa00da896c8e5badc0667df63	7df63	0	18	0	0	0	0	0	0	0	0	0	0	0	0	0	0	0	0	0	0	0	0	0	0	0	0	0	0	0	0	0	0	0	0	0	0	0	0	0	0	0	0	0	0	0	0	0	10
08d6ed4580ee8f5d15133ac5958e51ed	e51ed	0	0	0	0	0	0	0	0	0	0	0	0	0	0	0	0	0	0	0	0	0	0	0	0	0	0	0	0	0	0	0	0	0	0	0	19	0	0	0	0	0	0	0	0	0	0	0	0
0868a31ec721f577bacfc8a195d74f0b	74f0b	0	0	0	0	0	0	0	0	0	0	0	0	0	0	0	0	0	0	0	0	9	0	0	0	0	0	0	0	0	0	0	0	0	0	0	0	0	0	0	0	0	0	0	42	0	0	0	0
0806f8f7a2d90904fb5cc2f66d387674	87674	0	0	0	0	0	0	0	0	0	0	0	0	0	0	0	0	0	0	0	0	0	0	109	0	0	0	0	0	0	0	0	0	0	0	0	0	0	0	0	0	0	0	17	0	0	0	0	0
0649368eba57b3d1d2a268f7967b4b90	b4b90	0	0	0	0	0	0	0	0	0	0	0	0	0	0	0	0	0	11	53	0	0	0	0	0	0	0	0	0	0	0	0	0	0	0	0	0	0	0	0	0	0	0	0	0	0	0	0	0
062a345079ef8656c5d54efeadfdb1c3	db1c3	0	0	0	15	0	3	0	0	0	0	0	0	0	0	0	0	0	0	0	6	17	0	0	0	0	0	0	9	0	0	0	0	0	0	0	2	0	27	2	0	0	0	0	0	0	0	0	0
055ffb999bb2d8398dc609287d5646c6	646c6	0	0	0	0	0	10	0	0	0	0	0	0	0	0	0	0	0	0	0	0	0	0	0	0	0	0	0	0	0	0	0	0	0	0	0	0	0	0	0	0	0	0	0	0	0	0	0	0
045796e0dad8ede1ed1cc0a4285297a3	297a3	0	0	0	0	0	0	0	0	0	0	0	0	0	0	0	0	0	0	0	0	0	0	0	0	0	0	0	0	0	0	0	0	0	33	0	0	0	0	0	0	0	0	0	0	0	0	0	0
018dad345f0a2749a17b3f118889cbdb	9cbdb	0	0	53	0	0	0	0	0	0	0	0	0	0	0	0	0	0	37	0	0	0	0	0	0	190	15	0	0	0	0	0	0	0	21	0	0	0	0	0	0	0	0	0	0	0	0	0	0
00e829e4c6d8892c01ee9e4b49cd4dc6	d4dc6	0	0	0	0	0	5	0	6	0	0	0	0	7	0	0	0	0	0	0	15	0	0	0	5	0	0	0	2	0	0	0	0	0	0	0	12	0	2	3	0	0	0	0	6	0	0	0	0
00bb9923b5f4fcb54d39cdd46f11bdf3	1bdf3	0	0	0	3	0	0	0	0	0	0	0	0	0	0	0	0	0	0	0	4	0	0	0	0	0	0	0	0	77	3	0	0	0	0	0	0	0	0	0	0	0	0	2	0	0	0	0	0
		8W-719	16W-719	12W-719	9W-719	6W-719	5W-719	12B-719	9B-719	6B-719	5B-719	13W-719		11W-719	10W-719	8W-811	16W-811		13W-811	14W-811	11W-811	10W-811	9W-811	6W-811	5W-811	12B-811	14B-811	11B-811	9B-811	6B-811	5B-811	8W-819	16W-819	12W-819	13W-819	14W-819	11W-819	10W-819	9W-819	6W-819	5W-819		14B-819	11B-819	9B-819	6B-819	5B-819	8W-911	16W-911
		Barbutim_09_2017_W	Haon_09_2017_W	Tiberias_Head_09_2017_W	Maayan1_09_2017_W	Ein7_09_2017_W	Fuliya4_09_2017_W	Tiberias_Head_09_2017_B	Maayan1_09_2017_B	Ein7_09_2017_B	Fuliya4_09_2017_B	Tiberias_Pump_09_2017_W		Gesher_hana_09_2017_W	Nur_09_2017_W	Barbutim_01_2018_W	Haon_01_2018_W		Tiberias_Pump_01_2018_W	Tiberias_Pool_01_2018_W	Gesher_hana_01_2018_W	Nur_01_2018_W	Maayan1_01_2018_W	Ein7_01_2018_W	Fuliya4_01_2018_W	Tiberias_Head_01_2018_B	Tiberias_Pool_01_2018_B	Gesher_hana_01_2018_B	Maayan1_01_2018_B	Ein7_01_2018_B	Fuliya4_01_2018_B	Barbutim_09_2018_W	Haon_09_2018_W	Tiberias_Head_09_2018_W	Tiberias_Pump_09_2018_W	Tiberias_Pool_09_2018_W	Gesher_hana_09_2018_W	Nur_09_2018_W	Maayan1_09_2018_W	Ein7_09_2018_W	Fuliya4_09_2018_W		Tiberias_Pool_09_2018_B	Gesher_hana_09_2018_B	Maayan1_09_2018_B	Ein7_0918_B	Fuliya4_09_2018_B	Barbutim_01_2019_W	Haon_01_2019_W
[truncated: 24 more columns]
