# Supplementary material for: Sodium levels and grazing pressure shape natural communities of the intracellular pathogen Legionella
Source: Microbiome. 2023 Jul 31;11:167. doi: 10.1186/s40168-023-01611-0 (PMC10388490; doi:10.1186/s40168-023-01611-0)
Supplement: Supplementary file 5 — Additional file 4: Supplementary Data 3. Legionella reference sequences. Reference bacteria were used during the generation of all phylogenetic trees and include Accession Number. Coxiella burnetii was included as the outgroup. [file 40168_2023_1611_MOESM4_ESM.xlsx]

## Sheet: Legionella reference bacteria
Reference strain	Accession No.
C. burnetii	HM208383
L. adelaidensis	Z49716
L. anisa	Z32635
L. birminghamiensis	Z49717
L. bozemanae	LNXU01000002
L. brunensis	Z32636
L. cherrii	Z49720
L. cicinatiensis	Z49721
L. drozanskii	NR036803
L. dumoffii	Z32637
L. erythra	Z32638
L. feeleii	LBHK01000101
L. geestiana	Z49723
L. gormanii	Z32639
L. gratiana	Z49725
L. hackeliae	HF558377
L. israelensis	Z32640
L. jamestowniensis	NR044959
L. jordanis	EF036512
L. lansingensis	HF937256
L. londiniensis	AB514842
L. maceachernii	AF227161
L. micdadei	AF227162
L. moravica	Z49729
L. nautarum	Z49728
L. oakridgensis	Z32642
L. parisiensis	Z49731
L. pneumophila	AE017354
L. quateirensis	Z49732
L. quinlivanii	Z49733
L. rubrilucens	Z32643
L. sainthelensi	Z49734
L. santicrucis	HF558374
L. shakespearei	Z49736
L. spiritensis	HF558375
L. steelei	HQ398202
L. steigerwaltii	Z49737
L. tucsonensis	NR026522
L. waltersii	AF122886
L. worsliensis	Z49739
