# Supplementary material for: Sodium levels and grazing pressure shape natural communities of the intracellular pathogen Legionella
Source: Microbiome. 2023 Jul 31;11:167. doi: 10.1186/s40168-023-01611-0 (PMC10388490; doi:10.1186/s40168-023-01611-0)
Supplement: Supplementary file 6 — Additional file 5: Supplementary Data 4. Dominant Legionella 16S ASVs. Only ASVs with relative abundance >0.5 are presented. For each ASV, the last five characters identifier code is presented, alongside Sample ID and spring cluster. [file 40168_2023_1611_MOESM5_ESM.xlsx]

## Sheet: ASVs>0.5
ASV (last 5 code)	Sample ID	Spring cluster	Relative abundance
be50d	Tiberias_Pool_01_2019_B	THS	0.595506
49fe1	Tiberias_Head_01_2019_B	THS	0.776751
	Tiberias_Head_06_2018_B	THS	0.627096
	Tiberias_Pool_01_2018_B	THS	0.630025
	Tiberias_Pool_01_2019_B	THS	0.404039
	Tiberias_Pool_01_2019_W	THS	0.523856
	Tiberias_Pool_09_2018_W	THS	0.614142
a42cd	Tiberias_Pool_01_2018_W	THS	0.52638
	Tiberias_Head_09_2017_W	THS	0.815038
f01d3	Tiberias_Pump_01_2019_W	THS	0.554973
88adc	Tiberias_Pool_01_2019_B	THS	1
30a35	Haon_09_2017_W	Haon	0.596407
ea057	Haon_01_2019_W	Haon	0.611259
	Haon_09_2018_W	Haon	0.655163
0b32a	Barbutim_01_2019_W	Tabgha	0.519686
52151	Gesher_hana_01_2018_B	Tabgha	0.801418
849c0	Barbutim_09_2017_W	Tabgha	0.602644
