# Supplementary material for: Sodium levels and grazing pressure shape natural communities of the intracellular pathogen Legionella
Source: Microbiome. 2023 Jul 31;11:167. doi: 10.1186/s40168-023-01611-0 (PMC10388490; doi:10.1186/s40168-023-01611-0)
Supplement: Supplementary file 7 — Additional file 6: Supplementary Data 5. Random Forest output tables. randomForest r package output tables are presented for Water (Sheet 1) and biofilm (Sheet 2). Water and biofilm importance tables (Sheets 3 and 4), indicating ASVs importance were measured for the regression procedure, using the decrease in mean squared error (%IncMSE). [file 40168_2023_1611_MOESM6_ESM.xlsx]

## Sheet: water
Call:
randomForest(x = otu_table_scaled_cluster[, 1:(ncol(otu_table_scaled_cluster) - 1)], y = otu_table_scaled_cluster[, ncol(otu_table_scaled_cluster)], ntree = 1001, importance = TRUE, proximities = TRUE)
Type of random forest: classification
Number of trees: 1001
No. of variables tried at each split: 30
OOB estimate of error rate: 17.5%
Confusion matrix:
Haon Tabgha-Fuliya Tiberias Hot Springs class.error
Haon 3 0 1 0.25000000
Tabgha-Fuliya 0 22 2 0.08333333
Tiberias Hot Springs 1 3 8 0.33333333
Call:
randomForest(x = otu_table_scaled_Na[, 1:(ncol(otu_table_scaled_Na) - 1)], y = otu_table_scaled_Na[, ncol(otu_table_scaled_Na)], ntree = 1001, importance = TRUE, proximities = TRUE, ncomp = 12)
Type of random forest: regression
Number of trees: 1001
No. of variables tried at each split: 300
Mean of squared residuals: 7621.179
% Var explained: 47.68
Number of permutations: 1000
p-value: 0
Model signifiant at p = 0
	Model OOB error: 0.175
	Random OOB error: 0.5
	min random global error: 0.275
	max random global error: 0.725
	min random within class error: NA
	max random within class error: NA
Number of permutations: 1000
p-value: 0.001
Model signifiant at p = 0.001
	Model R-square: 0.4666573
	Random R-square: -0.2281876
	Random R-square variance: 0.01738449
mtry	Accuracy	Kappa
30	0.825	0.671362
mtry	RMSE	Rsquared	MAE
300	86.3233	0.488863	60.4039

## Sheet: biofilm
Call:
randomForest(x = otu_table_scaled_cluster[, 1:(ncol(otu_table_scaled_cluster) - 1)], y = otu_table_scaled_cluster[, ncol(otu_table_scaled_cluster)], ntree = 1001, importance = TRUE, proximities = TRUE)
Type of random forest: classification
Number of trees: 1001
No. of variables tried at each split: 16
OOB estimate of error rate: 7.69%
Confusion matrix:
Tabgha-Fuliya Tiberias Hot Springs class.error
Tabgha-Fuliya 16 1 0.05882353
Tiberias Hot Springs 1 8 0.11111111
Call:
randomForest(x = otu_table_scaled_Na[, 1:(ncol(otu_table_scaled_Na) - 1)], y = otu_table_scaled_Na[, ncol(otu_table_scaled_Na)], importance = TRUE, ntreeTry = 1001, proximities = TRUE, ncomp = 12)
Type of random forest: regression
Number of trees: 500
No. of variables tried at each split: 90
Mean of squared residuals: 6511.779
% Var explained: 64.74
Number of permutations: 1000
p-value: 0
Model signifiant at p = 0
	Model OOB error: 0.07692308
	Random OOB error: 0.4615385
	min random global error: 0.1538462
	max random global error: 0.7307692
	min random within class error: NA
	max random within class error: NA
Number of permutations: 1000
p-value: 0.001
Model signifiant at p = 0.001
	Model R-square: 0.634127
	Random R-square: -0.2780682
	Random R-square variance: 0.0332517
26 samples
271 predictors
2 classes: 'Tabgha-Fuliya', 'Tiberias Hot Springs'
No pre-processing
Resampling: Leave-One-Out Cross-Validation
Summary of sample sizes: 25, 25, 25, 25, 25, 25, ...
Resampling results:
mtry	Accuracy	Kappa
16	0.923077	0.830065
mtry	RMSE	Rsquared	MAE
90	82.1665	0.635717	44.3234

## Sheet: Importance_table_water
predictors (ASVs)	IncNodePurity	IncMSE
e5746	78022.4	9.90374
2ecff	38084.8	6.59939
301d2	32196.2	5.72606
82a96	30797	5.70722
49fe1	31072.5	5.49014
dd87f	24127.4	5.01974
88adc	24640.5	4.99458
ea057	10874	3.65806
854c8	15522.2	3.41038
d1b7f	5127.63	2.82373
a29d8	7440.62	2.76468
7dba2	6938.65	2.74554
78bc1	6187.13	2.6496
55449	29.92	2.5787
8b869	4268.31	2.51071
c7a4a	4626.52	2.33655
0b32a	3305.62	2.28829
cfa64	4825.44	2.23031
7540f	5929.29	2.20044
72795	4824.23	2.15611
778fd	3504.2	2.06127
2a853	2954.35	2.0108
78883	3581.09	2.00165
a42cd	2533.01	1.99847
4d373	1260.28	1.99026
1fada	3933.75	1.98124
b8e9e	5407.81	1.94366
bf1a9	11633.7	1.93312
fb7a7	3289.63	1.89773
c7747	406.126	1.8891

## Sheet: Importance_table_biofilm
predictors (ASVs)	IncNodePurity	IncMSE
88adc	69933.2	8.22773
49fe1	51262.6	7.7946
ca4bc	18378.1	3.9287
a0646	15971.5	3.91316
c0e80	15448.9	3.79953
eba37	15967.4	3.70561
52151	19055.4	3.51486
be50d	20085.5	3.49748
a609b	14744.2	3.34879
b52cb	9863.47	3.33898
4d2fe	11861.9	3.3371
a3487	14239.8	3.08727
c7db5	9691.98	2.96836
7dba2	14125.1	2.95282
2ecc2	9084.06	2.90884
cae49	8667.92	2.81815
d57aa	7572.04	2.76938
2fc22	9901.06	2.5527
7a29c	105.966	2.41522
a9346	2169.29	2.40634
5770f	4172.1	2.34182
660fc	4520.68	2.06257
82475	3980.81	2.01349
4a16b	3462.81	2.00611
4adde	37.9685	1.86992
c0d02	1.90068	1.75621
cb0ec	12.9721	1.69607
72335	2855.39	1.69089
eabaa	3016.5	1.65897
0c3ef	2832.96	1.65441
